# Supplementary material for: Transcriptome and metabolome analyses of lignin biosynthesis mechanism of Platycladus orientalis
Source: PeerJ. 2022 Nov 2;10:e14172. doi: 10.7717/peerj.14172 (PMC9636869; doi:10.7717/peerj.14172)
Supplement: Table S3 [file peerj-10-14172-s008.xls]

Table S3 The list of obtained unigenes data
ID	RM-1_vs_RM-2	RM-1_vs_RM-3	RM-2_vs_RM-3	RM1-1_fpkm	RM1-2_fpkm	RM1-3_fpkm	RM2-1_fpkm	RM2-2_fpkm	RM2-3_fpkm	RM3-1_fpkm	RM3-2_fpkm	RM3-3_fpkm	RM1-1_count	RM1-2_count	RM1-3_count	RM2-1_count	RM2-2_count	RM2-3_count	RM3-1_count	RM3-2_count	RM3-3_count	KEGG	NR	Swissprot	Tremble	KOG	GO	Pfam
Cluster-1014.0	FALSE	TRUE	TRUE	0	0	0	0.07	0	0.38	0.71	1.71	1.32	0	0	0	2	0	11	18	43	35	K00010 myo-inositol 2-dehydrogenase / D-chiro-inositol 1-dehydrogenase [EC:1.1.1.18 1.1.1.369] | (RefSeq) probable myo-inositol dehydrogenase (A)	oxidoreductase, putative [Ricinus communis]	--	SubName: Full=Uncharacterized protein {ECO:0000313|EMBL:JAG94579.1};	Dimeric dihydrodiol dehydrogenase	GO:0016491,oxidoreductase activity	Oxidoreductase family, C-terminal alpha/beta domain
Cluster-10155.0	FALSE	TRUE	TRUE	4.25	6.94	3.44	4	3.65	3.95	0.47	0.19	0	70.84	121.01	63.33	71.8	60.56	73.59	7.74	3.09	0	--	--	--	--	--	--	--
Cluster-1024.0	FALSE	TRUE	TRUE	0.07	0.08	0.04	0.2	0.35	0.22	0.67	0.71	0.74	4	5	3	13	21	15	40	42	46	--	uncharacterized protein c21b10.03c [Quercus suber]	--	--	--	--	--
Cluster-10291.0	FALSE	TRUE	TRUE	0.32	0.26	0.14	0.58	0.44	0.39	1.51	2.21	1.55	16	14	8	32	22	22	76	109.78	81	--	--	--	--	--	--	--
Cluster-10312.0	TRUE	TRUE	FALSE	5.18	5.68	3.72	0.27	0.15	0.2	0.67	1.7	0.28	71	81	56	4	2	3	9	23	4	--	--	--	--	--	--	--
Cluster-10319.0	FALSE	TRUE	TRUE	0	0	0	0	0.39	0.21	2.41	2.15	2.5	0	0	0	0	8.71	5.3	53.63	47.6	58.13	K18097 glycerol 2-dehydrogenase (NADP+) [EC:1.1.1.156] | (RefSeq) D-galacturonate reductase-like (A)	putative oxidoreductase c26f1.07 [Quercus suber]	RecName: Full=NADPH-dependent aldo-keto reductase, chloroplastic {ECO:0000303|PubMed:21169366}; Short=AtChlAKR {ECO:0000303|PubMed:21169366}; EC=1.1.1.- {ECO:0000269|PubMed:19616008, ECO:0000269|PubMed:21169366}; AltName: Full=Aldo-keto reductase family 4 member C9;	SubName: Full=Uncharacterized protein {ECO:0000313|EnsemblPlants:OMERI05G16550.1};	Aldo/keto reductase family proteins	GO:0009507,chloroplast; GO:0008106,alcohol dehydrogenase (NADP+) activity; GO:0004033,aldo-keto reductase (NADP) activity; GO:0070401,NADP+ binding; GO:0016229,steroid dehydrogenase activity; GO:0055114,oxidation-reduction process; GO:0009409,response to cold; GO:0009651,response to salt stress; GO:0009636,response to toxic substance; GO:0009414,response to water deprivation	Transposase
Cluster-10344.0	TRUE	FALSE	FALSE	0.34	1.61	1.65	0.33	0.39	0.18	0	1.58	0.77	13.42	66.78	72.21	14.25	15.31	8.2	0	61.39	31.44	--	hypothetical protein PHYPA_005807 [Physcomitrella patens]	--	SubName: Full=Predicted protein {ECO:0000313|EMBL:EDQ59990.1};	--	--	DHHA1 domain
Cluster-10411.0	FALSE	TRUE	FALSE	0.98	0.83	1.09	0.66	0.77	0.42	0.05	0.19	0.1	37	33	46	27	29	18	2	7	4	K09422 transcription factor MYB, plant | (RefSeq) transcription factor RAX3-like (A)	unknown [Picea sitchensis]	RecName: Full=Transcription factor RAX3; AltName: Full=Myb-related protein 84; Short=AtMYB84; AltName: Full=Protein REGULATOR OF AXILLARY MERISTEMS 3;	SubName: Full=Uncharacterized protein {ECO:0000313|EMBL:ADE76835.1};	Transcription factor, Myb superfamily	GO:0005634,nucleus; GO:0003700,DNA-binding transcription factor activity; GO:0000981,DNA-binding transcription factor activity, RNA polymerase II-specific; GO:0043565,sequence-specific DNA binding; GO:0001135,RNA polymerase II transcription regulator recruiting activity; GO:0044212,transcription regulatory region DNA binding; GO:0030154,cell differentiation; GO:0007275,multicellular organism deve…	Myb-like DNA-binding domain
Cluster-10425.0	FALSE	FALSE	TRUE	3.08	2.44	2.61	1.99	1.82	2.73	4.73	7.08	3.73	67.22	56	63.18	47.02	39.67	66.9	102.17	152.61	84.23	--	AP2/B3-like transcriptional factor family protein [Cryptomeria japonica]	RecName: Full=Putative B3 domain-containing protein Os03g0621600;	SubName: Full=AP2/B3-like transcriptional factor family protein {ECO:0000313|EMBL:BAX09089.1};	--	GO:0005634,nucleus; GO:0003677,DNA binding; GO:0006355,regulation of transcription, DNA-templated; GO:0006351,transcription, DNA-templated	B3 DNA binding domain
Cluster-10425.1	FALSE	FALSE	TRUE	1.05	0	1.26	1.29	0.74	0.61	2.19	1.68	3.12	21.78	0	28.82	28.98	15.33	14.1	44.83	34.39	66.77	--	AP2/B3-like transcriptional factor family protein [Cryptomeria japonica]	RecName: Full=B3 domain-containing protein Os01g0905400;	SubName: Full=AP2/B3-like transcriptional factor family protein {ECO:0000313|EMBL:BAX09089.1};	--	GO:0005634,nucleus; GO:0003677,DNA binding; GO:0006355,regulation of transcription, DNA-templated; GO:0006351,transcription, DNA-templated	B3 DNA binding domain
Cluster-10464.0	FALSE	TRUE	TRUE	0	0.03	0.06	0.27	0.39	0.21	1.68	1.27	0.76	0	1.97	3.86	17.42	23.47	14	100	74.84	46.76	K01303 acylaminoacyl-peptidase [EC:3.4.19.1] | (RefSeq) acylamino-acid-releasing enzyme-like isoform X1 (A)	predicted protein [Hordeum vulgare subsp. vulgare]	RecName: Full=Acylamino-acid-releasing enzyme 1 {ECO:0000305}; Short=AARE1 {ECO:0000305}; EC=3.4.19.1 {ECO:0000305};	SubName: Full=Predicted protein {ECO:0000313|EMBL:BAK02318.1};	Dipeptidyl aminopeptidase	GO:0005737,cytoplasm; GO:0004252,serine-type endopeptidase activity	Prolyl oligopeptidase family
Cluster-10472.0	FALSE	TRUE	TRUE	0.23	0.15	0.17	0.21	0.31	0.2	0.55	0.61	0.71	17	12	14	17	23	17	40	44	54	K18059 sulfate transporter 4 | (RefSeq) probable sulfate transporter 4.2 (A)	putative sulfate transporter [Quercus suber]	RecName: Full=High affinity sulfate transporter 2;	SubName: Full=Uncharacterized protein {ECO:0000313|EMBL:EEE89432.2};	Sulfate/bicarbonate/oxalate exchanger SAT-1 and related transporters (SLC26 family)	GO:0016021,integral component of membrane; GO:0005886,plasma membrane; GO:0008271,secondary active sulfate transmembrane transporter activity	STAS domain
Cluster-10517.0	FALSE	TRUE	TRUE	0	1.38	0.88	0.9	1.85	3.72	5.21	6.8	5.52	0	8.48	5.71	5.67	10.99	24.43	30.15	41.03	34.11	--	protein stunted [Quercus suber]	RecName: Full=ATP synthase subunit epsilon, mitochondrial; Short=ATPase subunit epsilon;	--	Mitochondrial F1F0-ATP synthase, subunit epsilon/ATP15	GO:0000275,mitochondrial proton-transporting ATP synthase complex, catalytic core F(1); GO:0046933,proton-transporting ATP synthase activity, rotational mechanism; GO:0015986,ATP synthesis coupled proton transport	Mitochondrial ATP synthase epsilon chain
Cluster-10578.1	TRUE	TRUE	FALSE	0.48	0.84	1.02	0.02	0.13	0	0	0.12	0.09	18.51	34.54	44.46	1	5	0	0	4.68	3.46	--	--	--	--	--	--	--
Cluster-1060.0	TRUE	TRUE	FALSE	1.42	2.09	1.28	0.74	0.36	0.31	0.12	0.59	0	48.25	75.55	48.69	27.46	12.35	11.87	4.16	19.91	0	--	PREDICTED: uncharacterized protein LOC104894487 isoform X3 [Beta vulgaris subsp. vulgaris]	--	SubName: Full=Uncharacterized protein {ECO:0000313|EMBL:JAG99274.1};	--	--	Replication protein A interacting N-terminal
Cluster-10621.0	FALSE	TRUE	TRUE	0	0	0	0.03	0.26	0.22	1.17	0.98	0.8	0	0	0	1	8	7.57	36	30	25.55	K14454 aspartate aminotransferase, cytoplasmic [EC:2.6.1.1] | (RefSeq) aspartate aminotransferase, cytoplasmic-like (A)	aspartate aminotransferase, cytoplasmic [Quercus suber]	RecName: Full=Aspartate aminotransferase, cytoplasmic; EC=2.6.1.1; AltName: Full=Transaminase A;	RecName: Full=Aspartate aminotransferase {ECO:0000256|RuleBase:RU000480}; EC=2.6.1.1 {ECO:0000256|RuleBase:RU000480}; Flags: Fragment;	Aspartate aminotransferase/Glutamic oxaloacetic transaminase AAT2/GOT1	GO:0005737,cytoplasm; GO:0004069,L-aspartate:2-oxoglutarate aminotransferase activity; GO:0080130,L-phenylalanine:2-oxoglutarate aminotransferase activity; GO:0030170,pyridoxal phosphate binding; GO:0006103,2-oxoglutarate metabolic process; GO:0006531,aspartate metabolic process; GO:0009058,biosynthetic process; GO:0006536,glutamate metabolic process	Aminotransferase class I and II
Cluster-1063.0	FALSE	TRUE	FALSE	0.14	0.06	0.42	0.37	0.42	0	1.55	0.86	1.04	6	3	21	18	18.99	0	69	37.62	48	K09495 T-complex protein 1 subunit gamma | (RefSeq) T-complex protein 1 subunit gamma-like (A)	predicted protein [Hordeum vulgare subsp. vulgare]	RecName: Full=T-complex protein 1 subunit gamma; Short=TCP-1-gamma; AltName: Full=CCT-gamma;	RecName: Full=T-complex protein 1 subunit gamma {ECO:0000256|RuleBase:RU004191};	Chaperonin complex component, TCP-1 gamma subunit (CCT3)	GO:0005737,cytoplasm; GO:0005524,ATP binding; GO:0051082,unfolded protein binding; GO:0006457,protein folding	TCP-1/cpn60 chaperonin family
Cluster-10641.3	TRUE	TRUE	FALSE	0.75	0.34	0.56	2.7	1.85	2.71	1.46	1.49	1.81	37.78	18.23	31.58	149.2	93.96	155.51	73.55	74.37	95.14	K04733 interleukin-1 receptor-associated kinase 4 [EC:2.7.11.1] | (RefSeq) cysteine-rich receptor-like protein kinase 10 (A)	Protein kinase domain [Macleaya cordata]	RecName: Full=Cysteine-rich receptor-like protein kinase 14; Short=Cysteine-rich RLK14; EC=2.7.11.-; Flags: Precursor;	SubName: Full=Uncharacterized protein {ECO:0000313|EMBL:JAG93205.1};	--	GO:0016021,integral component of membrane; GO:0005886,plasma membrane; GO:0005524,ATP binding; GO:0004674,protein serine/threonine kinase activity; GO:0042742,defense response to bacterium; GO:0006468,protein phosphorylation	Kinase-like
Cluster-10641.4	TRUE	FALSE	FALSE	1.26	1.66	1.24	4.73	4.58	5.24	2.25	3.21	2.67	14	19	15	55.6	50	64	24.24	35	30.32	K04733 interleukin-1 receptor-associated kinase 4 [EC:2.7.11.1] | (RefSeq) putative receptor-like protein kinase At4g00960 isoform X1 (A)	hypothetical protein 2_6183_01, partial [Pinus radiata]	RecName: Full=Cysteine-rich receptor-like protein kinase 28; Short=Cysteine-rich RLK28; EC=2.7.11.-; Flags: Precursor;	SubName: Full=Uncharacterized protein {ECO:0000313|EMBL:JAG93205.1};	--	GO:0016021,integral component of membrane; GO:0005886,plasma membrane; GO:0005524,ATP binding; GO:0004674,protein serine/threonine kinase activity; GO:0006468,protein phosphorylation	--
Cluster-1067.0	FALSE	TRUE	TRUE	0.07	0.08	0.1	0.2	0.21	0.29	0.49	0.53	0.6	7	9	11	22	22	34	50	53	64	--	hypothetical protein CFP56_75985 [Quercus suber]	--	--	--	--	--
Cluster-10671.0	FALSE	TRUE	FALSE	1.6	2.13	0.22	1.61	5.09	4.43	9.52	8.92	7.65	7	9	1	7	21	20	38	38	33	--	hypothetical protein CFP56_36364 [Quercus suber]	--	--	--	--	Cytochrome c oxidase subunit VII
Cluster-10761.0	FALSE	TRUE	FALSE	0.88	0.22	0.95	0.33	0.29	0.32	0	0	0	31.71	8.47	38.3	13.21	10.52	13.12	0	0	0	--	--	--	--	--	--	--
Cluster-10816.0	FALSE	TRUE	TRUE	0	0	0.02	0.19	0.23	0.19	0.64	0.45	0.73	0	0	1	12	13	12	36	25	43	--	nitrogen assimilation transcription factor nit-4 [Quercus suber]	--	SubName: Full=Nitrogen assimilation transcription factor nit-4 {ECO:0000313|EMBL:JAT50149.1};	--	GO:0005634,nucleus; GO:0003677,DNA binding; GO:0000981,DNA-binding transcription factor activity, RNA polymerase II-specific; GO:0008270,zinc ion binding; GO:0006351,transcription, DNA-templated	Fungal specific transcription factor domain
Cluster-1085.0	FALSE	FALSE	TRUE	0.22	0	0.49	0	0	0	0.46	0.36	0.7	24.05	0	59.87	0	0	0	49.37	38.73	78.14	K06694 26S proteasome non-ATPase regulatory subunit 10 | (RefSeq) 26S proteasome non-ATPase regulatory subunit 10 (A)	hypothetical protein KFL_000130240 [Klebsormidium nitens]	RecName: Full=Putative E3 ubiquitin-protein ligase XBAT31; EC=2.3.2.27; AltName: Full=Ankyrin repeat domain and RING finger-containing protein XBAT31; AltName: Full=Protein XB3 homolog 1; AltName: Full=RING-type E3 ubiquitin transferase XB31;	SubName: Full=TSA: Wollemia nobilis Ref_Wollemi_Transcript_12548_4890 transcribed RNA sequence {ECO:0000313|EMBL:JAG87425.1}; SubName: Full=TSA: Wollemia nobilis Ref_Wollemi_Transcript_12550_4878 transcribed RNA sequence {ECO:0000313|EMBL:JAG87423.1};	26S proteasome regulatory complex, subunit PSMD10	GO:0046872,metal ion binding; GO:0016740,transferase activity; GO:0016567,protein ubiquitination	KAP family P-loop domain
Cluster-10929.0	TRUE	TRUE	TRUE	0.34	0.52	0.44	0.81	1.67	1.37	7.5	5.52	4.49	11	18	16	29	55	51	245	179	153	--	PREDICTED: probable endo-beta-1,4-glucanase D [Pyrus x bretschneideri]	--	SubName: Full=Uncharacterized protein {ECO:0000313|EMBL:ACF78974.1};	--	--	Glycosyl hydrolase family 61
Cluster-10992.0	FALSE	FALSE	TRUE	0.4	1.94	0.82	2.15	2.15	1.61	0	0	0	7	36	16	41	38	32	0	0	0	--	cell number regulator 7-like [Helianthus annuus]	RecName: Full=Protein PLANT CADMIUM RESISTANCE 7; Short=AtPCR7;	SubName: Full=Putative PLAC8 motif-containing protein {ECO:0000313|EMBL:OTF87837.1};	--	GO:0016021,integral component of membrane	PLAC8 family
Cluster-11001.0	TRUE	TRUE	FALSE	0	0.14	0.18	0.55	0.58	1.25	1.52	1.3	0.92	0	7.85	10.44	31.34	30.15	74	79	67	49.99	K06901 putative MFS transporter, AGZA family, xanthine/uracil permease | (RefSeq) uncharacterized LOC100280431 (A)	predicted protein [Hordeum vulgare subsp. vulgare]	RecName: Full=Adenine/guanine permease AZG1; AltName: Full=AzgA-homolog protein; AltName: Full=Protein AZAGUANINE RESISTANT 1; Short=AtAzg1;	SubName: Full=Predicted protein {ECO:0000313|EMBL:BAJ92670.1};	--	GO:0016021,integral component of membrane; GO:0005345,purine nucleobase transmembrane transporter activity; GO:0005215,transporter activity; GO:0015853,adenine transport; GO:0015854,guanine transport; GO:0006863,purine nucleobase transport	Permease family
Cluster-1103.0	FALSE	TRUE	TRUE	6.45	7.58	3.58	3.94	5.48	5.51	1.55	1.52	1.65	150.53	186.47	92.9	100	128	144.81	36	35	40	--	hypothetical protein AXG93_2815s1020 [Marchantia polymorpha subsp. ruderalis]	--	SubName: Full=Uncharacterized protein {ECO:0000313|EMBL:OAE31528.1};	--	--	Spo12 family
Cluster-11052.0	FALSE	TRUE	TRUE	0.05	0.13	0.14	0.21	0.15	0.09	0.39	0.34	0.66	6	16	17	26	17	11	44	38	77	K22698 protein SEY1 [EC:3.6.5.-] | (RefSeq) predicted protein (A)	hypothetical protein SELMODRAFT_402429 [Selaginella moellendorffii]	RecName: Full=Protein ROOT HAIR DEFECTIVE 3 homolog 1 {ECO:0000255|HAMAP-Rule:MF_03109}; EC=3.6.5.- {ECO:0000255|HAMAP-Rule:MF_03109}; AltName: Full=Protein SEY1 homolog 2 {ECO:0000255|HAMAP-Rule:MF_03109};	SubName: Full=Uncharacterized protein {ECO:0000313|EMBL:EFJ38477.1};	--	GO:0005783,endoplasmic reticulum; GO:0005789,endoplasmic reticulum membrane; GO:0016021,integral component of membrane; GO:0005525,GTP binding; GO:0016787,hydrolase activity	von Willebrand factor type A domain
Cluster-11110.0	TRUE	TRUE	FALSE	0.98	1.55	1.99	0.04	0	0.04	0.02	0	0	62	105	142	3	0	3	1	0	0	K00461 arachidonate 5-lipoxygenase [EC:1.13.11.34] | (RefSeq) Lipoxygenase (A)	PREDICTED: seed linoleate 9S-lipoxygenase-like isoform X2 [Vigna angularis]	RecName: Full=Linoleate 9S-lipoxygenase 1; EC=1.13.11.58; AltName: Full=Lipoxygenase 1; EC=1.13.11.12;	SubName: Full=Lipoxygenase {ECO:0000313|EMBL:AAA61791.1}; Flags: Fragment;	--	GO:0005737,cytoplasm; GO:0016165,linoleate 13S-lipoxygenase activity; GO:0046872,metal ion binding; GO:0031408,oxylipin biosynthetic process	Lipoxygenase
Cluster-11135.0	FALSE	TRUE	FALSE	0.3	0	0.34	0.12	0.32	0.73	0.8	1.09	1.29	12.1	0	15.7	5.31	13.07	33.93	32.54	44.01	55.02	K00974 tRNA nucleotidyltransferase (CCA-adding enzyme) [EC:2.7.7.72 3.1.3.- 3.1.4.-] | (RefSeq) hypothetical protein (A)	PREDICTED: uncharacterized protein LOC104591829 [Nelumbo nucifera]	--	SubName: Full=Poly(A) polymerase {ECO:0000313|EMBL:JAT46573.1}; Flags: Fragment;	tRNA nucleotidyltransferase/poly(A) polymerase	GO:0016779,nucleotidyltransferase activity; GO:0003723,RNA binding; GO:0006396,RNA processing	Probable RNA and SrmB- binding site of polymerase A
Cluster-11136.0	FALSE	TRUE	FALSE	2.54	2.6	1.06	0.21	1.51	0.95	0	0.62	0.11	83.62	90.86	39.23	7.72	50	35.55	0	20.18	3.87	K08139 MFS transporter, SP family, sugar:H+ symporter | (RefSeq) high-affinity glucose transporter ght2-like (A)	predicted protein [Hordeum vulgare subsp. vulgare]	RecName: Full=Sugar transport protein 10; AltName: Full=Hexose transporter 10;	SubName: Full=Predicted protein {ECO:0000313|EMBL:BAK06754.1};	Predicted transporter (major facilitator superfamily)	GO:0016021,integral component of membrane; GO:0005886,plasma membrane; GO:0055055,D-glucose:proton symporter activity; GO:0005354,galactose transmembrane transporter activity; GO:0009679,hexose:proton symporter activity; GO:0015578,mannose transmembrane transporter activity; GO:0071333,cellular response to glucose stimulus; GO:0046323,glucose import; GO:0035428,NA	Major Facilitator Superfamily
Cluster-11136.1	TRUE	FALSE	FALSE	2.6	2.08	1.45	0.54	0.91	0.7	1.1	1.18	0.87	119.76	101.78	75.01	27.39	42.27	36.46	50.84	53.67	41.55	K08139 MFS transporter, SP family, sugar:H+ symporter | (RefSeq) high-affinity glucose transporter ght2-like (A)	general substrate transporter [Alternaria alternata]	RecName: Full=Sugar transport protein MST3 {ECO:0000305}; AltName: Full=Monosaccharide transporter 3 {ECO:0000303|PubMed:11038054}; Short=OsMST3 {ECO:0000303|PubMed:11038054}; AltName: Full=Sugar:proton symporter MST3 {ECO:0000305};	SubName: Full=Predicted protein {ECO:0000313|EMBL:BAK06801.1};	Predicted transporter (major facilitator superfamily)	GO:0016021,integral component of membrane; GO:0005355,glucose transmembrane transporter activity; GO:0005351,carbohydrate:proton symporter activity; GO:0046323,glucose import; GO:0035428,NA	Major Facilitator Superfamily
Cluster-11136.16	FALSE	TRUE	TRUE	0.46	0.18	0.22	0.05	0.03	0	1.06	1.17	0.86	20.96	8.68	11.08	2.62	1.18	0	48.34	52.71	41.06	K08139 MFS transporter, SP family, sugar:H+ symporter | (RefSeq) high-affinity glucose transporter ght2-like (A)	general substrate transporter [Alternaria alternata]	RecName: Full=Sugar transport protein MST3 {ECO:0000305}; AltName: Full=Monosaccharide transporter 3 {ECO:0000303|PubMed:11038054}; Short=OsMST3 {ECO:0000303|PubMed:11038054}; AltName: Full=Sugar:proton symporter MST3 {ECO:0000305};	SubName: Full=Predicted protein {ECO:0000313|EMBL:BAK06801.1};	Predicted transporter (major facilitator superfamily)	GO:0016021,integral component of membrane; GO:0005355,glucose transmembrane transporter activity; GO:0005351,carbohydrate:proton symporter activity; GO:0046323,glucose import; GO:0035428,NA	Major Facilitator Superfamily
Cluster-11136.5	TRUE	TRUE	FALSE	0.63	0.9	0.98	0.08	0.35	0.1	0.03	0.22	0.27	28.79	43.7	50.01	4.18	15.85	4.99	1.34	9.88	12.82	K08139 MFS transporter, SP family, sugar:H+ symporter | (RefSeq) high-affinity glucose transporter ght2-like (A)	general substrate transporter [Alternaria alternata]	RecName: Full=Sugar transport protein MST3 {ECO:0000305}; AltName: Full=Monosaccharide transporter 3 {ECO:0000303|PubMed:11038054}; Short=OsMST3 {ECO:0000303|PubMed:11038054}; AltName: Full=Sugar:proton symporter MST3 {ECO:0000305};	SubName: Full=Predicted protein {ECO:0000313|EMBL:BAK06801.1};	Predicted transporter (major facilitator superfamily)	GO:0016021,integral component of membrane; GO:0005355,glucose transmembrane transporter activity; GO:0005351,carbohydrate:proton symporter activity; GO:0046323,glucose import; GO:0035428,NA	Major Facilitator Superfamily
Cluster-11142.1	FALSE	TRUE	FALSE	0.07	0.16	0.02	0.51	0.17	0.34	0.73	0.71	0.66	3	7	1	23	7	16	30	29	28	K05955 protein farnesyltransferase/geranylgeranyltransferase type-1 subunit alpha [EC:2.5.1.58 2.5.1.59] | (RefSeq) protein farnesyltransferase/geranylgeranyltransferase type-1 subunit alpha-like (A)	protein farnesyltransferase/geranylgeranyltransferase type-1 subunit alpha [Quercus suber]	RecName: Full=Protein farnesyltransferase/geranylgeranyltransferase type-1 subunit alpha; EC=2.5.1.58; EC=2.5.1.59; AltName: Full=CAAX farnesyltransferase subunit alpha; AltName: Full=FTase-alpha; AltName: Full=Ras proteins prenyltransferase subunit alpha; AltName: Full=Type I protein geranyl-geranyltransferase subunit alpha; Short=GGTase-I-alpha;	SubName: Full=Uncharacterized protein {ECO:0000313|EMBL:ETP48110.1};	Protein farnesyltransferase, alpha subunit/protein geranylgeranyltransferase type I, alpha subunit	GO:0005953,CAAX-protein geranylgeranyltransferase complex; GO:0005965,protein farnesyltransferase complex; GO:0004662,CAAX-protein geranylgeranyltransferase activity; GO:0004660,protein farnesyltransferase activity; GO:0004661,protein geranylgeranyltransferase activity; GO:0018343,protein farnesylation; GO:0018344,protein geranylgeranylation	Protein prenyltransferase alpha subunit repeat
Cluster-11188.0	FALSE	TRUE	TRUE	5.86	8.46	4.88	8.25	9.6	9.06	0.1	0.1	0.14	118	179	109	180	193	205	2	2	3	K19027 zinc finger FYVE domain-containing protein 26 | (RefSeq) hypothetical protein (A)	dirigent-like protein [Thuja plicata]	RecName: Full=Disease resistance response protein 206; AltName: Full=Dirigent protein PI206; Flags: Precursor;	RecName: Full=Dirigent protein {ECO:0000256|RuleBase:RU363099};	--	GO:0048046,apoplast; GO:0016853,isomerase activity; GO:0006952,defense response; GO:0009607,response to biotic stimulus	Dirigent-like protein
Cluster-11209.0	FALSE	TRUE	FALSE	0.65	0.55	0.84	0.51	0.3	0.45	0	0.06	0	29.79	26.61	42.88	25.64	13.75	23.26	0	2.62	0	K22889 trichothecene 3-O-acetyltransferase [EC:2.3.1.-] | (RefSeq) uncharacterized acetyltransferase At3g50280-like (A)	unknown [Picea sitchensis]	RecName: Full=BAHD acyltransferase DCR; EC=2.3.1.-; AltName: Full=Protein DEFECTIVE IN CUTICULAR RIDGES; AltName: Full=Protein PERMEABLE LEAVES 3;	SubName: Full=Uncharacterized protein {ECO:0000313|EMBL:ABR18470.1};	--	GO:0005737,cytoplasm; GO:0005829,cytosol; GO:0016747,transferase activity, transferring acyl groups other than amino-acyl groups; GO:0010143,cutin biosynthetic process; GO:0051179,localization; GO:0090626,plant epidermis morphogenesis; GO:0010090,trichome morphogenesis	Condensation domain
Cluster-11215.0	TRUE	TRUE	FALSE	1.12	2.23	2.09	0.81	0.45	0.76	0.22	0.07	0.61	17.15	35.83	35.41	13.41	6.94	13	3.37	1	9.7	K09286 EREBP-like factor | (RefSeq) ethylene response factor (A)	dehydration-responsive element binding protein 2, partial [Glycine max]	RecName: Full=Ethylene-responsive transcription factor RAP2-1; AltName: Full=Protein RELATED TO APETALA2 1;	SubName: Full=Dehydration-responsive element binding protein 2 {ECO:0000313|EMBL:AEQ61582.1}; Flags: Fragment;	--	GO:0005634,nucleus; GO:0003677,DNA binding; GO:0003700,DNA-binding transcription factor activity; GO:0009873,ethylene-activated signaling pathway; GO:0045893,positive regulation of transcription, DNA-templated; GO:0009409,response to cold; GO:0009414,response to water deprivation; GO:0006351,transcription, DNA-templated	AP2 domain
Cluster-11310.0	FALSE	TRUE	FALSE	0.1	0.1	0.13	0.28	0.78	0.38	0.82	0.88	1.17	5	5	7	15	38	21	40.12	42.47	59.35	--	gcr1-dependent translation factor 1 [Quercus suber]	RecName: Full=GDT1-like protein 4; Flags: Precursor;	SubName: Full=Uncharacterized protein {ECO:0000313|EMBL:OUS47940.1};	Predicted membrane protein	GO:0016021,integral component of membrane	Uncharacterized protein family UPF0016
Cluster-1135.0	TRUE	TRUE	FALSE	5.5	4.63	4.24	1.85	2.25	0.89	1.4	1.85	1.77	46.49	39.82	38.51	16.37	18.53	8.18	11.38	15.38	15.15	K11254 histone H4 | (RefSeq) histone H4 (A)	PREDICTED: histone H4-like [Raphanus sativus]	RecName: Full=Histone H4;	RecName: Full=Histone H4 {ECO:0000256|RuleBase:RU000528}; Flags: Fragment;	Histone H4	GO:0009507,chloroplast; GO:0005829,cytosol; GO:0000788,nuclear nucleosome; GO:0005730,nucleolus; GO:0005886,plasma membrane; GO:0009506,plasmodesma; GO:0009579,thylakoid; GO:0005774,vacuolar membrane; GO:0003677,DNA binding; GO:0042393,histone binding; GO:0046982,protein heterodimerization activity; GO:0006334,nucleosome assembly; GO:0009414,response to water deprivation	Transcription initiation factor IID, 31kD subunit
Cluster-1139.0	TRUE	FALSE	FALSE	3.17	4.33	2.62	1.7	0.26	0.9	1.91	2.68	2.57	40.78	57.79	36.93	23.35	3.3	12.85	24	34	34	--	--	--	--	--	--	--
Cluster-11411.0	FALSE	TRUE	FALSE	3.1	2.7	2.78	2.57	2.27	2.12	1.52	1.61	1.1	122	113	123	111	90	95	60	63	45	K04733 interleukin-1 receptor-associated kinase 4 [EC:2.7.11.1] | (RefSeq) probable receptor-like protein kinase At1g30570 (A)	hypothetical protein AMTR_s00088p00016720 [Amborella trichopoda]	RecName: Full=F-box/kelch-repeat protein SKIP11; AltName: Full=SKP1-interacting partner 11;	SubName: Full=Uncharacterized protein {ECO:0000313|EMBL:JAG93303.1};	FOG: Kelch repeat	GO:0005737,cytoplasm; GO:0005634,nucleus; GO:0019005,SCF ubiquitin ligase complex; GO:0031625,ubiquitin protein ligase binding; GO:0043161,proteasome-mediated ubiquitin-dependent protein catabolic process; GO:0042787,NA; GO:0030162,regulation of proteolysis	Kelch motif
Cluster-11437.0	FALSE	TRUE	TRUE	0.15	0.12	0.18	0.16	0.04	0.15	1.17	0.7	1.22	7.66	6.21	10.08	9	2.01	8.58	58.91	34.93	64.19	K01193 beta-fructofuranosidase [EC:3.2.1.26] | (RefSeq) LOC109747879; beta-fructofuranosidase, insoluble isoenzyme 3-like (A)	PREDICTED: UPF0481 protein At3g47200 [Eucalyptus grandis]	RecName: Full=Putative UPF0481 protein At3g02645;	SubName: Full=Uncharacterized protein {ECO:0000313|EMBL:KCW54887.1};	--	GO:0016021,integral component of membrane	Plant protein of unknown function
Cluster-11467.0	FALSE	TRUE	TRUE	0.15	0.14	0.27	0.42	0.68	1.11	2.14	1.65	1.43	4	4	8	12	18	33	56	43	39	K00227 Delta7-sterol 5-desaturase [EC:1.14.19.20] | (RefSeq) probable Delta(7)-sterol 5(6)-desaturase (A)	putative delta(7)-sterol 5(6)-desaturase [Quercus suber]	RecName: Full=Delta(7)-sterol-C5(6)-desaturase 1; EC=1.14.19.20 {ECO:0000269|PubMed:10651635, ECO:0000269|PubMed:8919915, ECO:0000269|PubMed:9927639}; AltName: Full=Delta(7)-sterol-C5-desaturase 1; AltName: Full=Delta-7-C-5 sterol desaturase 1; AltName: Full=Protein DWARF 7; AltName: Full=Protein STEROL 1;	SubName: Full=Lathosterol oxidase {ECO:0000313|EMBL:EQC27046.1};	Sterol C5 desaturase	GO:0005789,endoplasmic reticulum membrane; GO:0016021,integral component of membrane; GO:0005506,iron ion binding; GO:0016491,oxidoreductase activity; GO:0016126,sterol biosynthetic process	Fatty acid hydroxylase superfamily
Cluster-11516.0	FALSE	TRUE	TRUE	0	0	0	0.08	0	0.13	0.48	0.54	0.65	0	0	0	6	0	11	35	39	49	K18195 rhamnogalacturonan endolyase [EC:4.2.2.23] | (RefSeq) uncharacterized protein LOC104807150 isoform X1 (A)	hypothetical protein [Beta vulgaris subsp. vulgaris]	--	SubName: Full=Uncharacterized protein {ECO:0000313|EMBL:CCA66180.1};	FOG: Reverse transcriptase	GO:0003676,nucleic acid binding	Reverse transcriptase (RNA-dependent DNA polymerase)
Cluster-11516.3	FALSE	TRUE	TRUE	0	0	0	0.14	0.1	0.04	0.88	0.64	0.97	0	0	0	6	4	2	35	25	40	K21484 benzoate/salicylate 1-O-methyltransferase [EC:2.1.1.273 2.1.1.274] | (RefSeq) uncharacterized protein LOC106315356 (A)	Uncharacterized protein TCM_034780 [Theobroma cacao]	--	SubName: Full=Uncharacterized protein {ECO:0000313|EMBL:EOY15823.1};	FOG: Reverse transcriptase	GO:0003676,nucleic acid binding; GO:0004523,RNA-DNA hybrid ribonuclease activity	zinc-binding in reverse transcriptase
Cluster-11528.0	TRUE	FALSE	TRUE	0.18	0.72	0.64	1.98	2.5	1.51	0.14	0.45	0.17	4	17	16	48	55.9	38	3	10	3.95	K03283 heat shock 70kDa protein 1/2/6/8 | (RefSeq) ribosome-associated molecular chaperone SSB1 (A)	ribosome-associated molecular chaperone ssb1 [Quercus suber]	RecName: Full=Luminal-binding protein 8; Short=BiP 8; AltName: Full=78 kDa glucose-regulated protein homolog 8; Short=GRP-78-8; Flags: Fragment;	SubName: Full=Heat shock protein sks2 {ECO:0000313|EMBL:JAT53012.1}; Flags: Fragment;	Molecular chaperones HSP70/HSC70, HSP70 superfamily	GO:0005788,endoplasmic reticulum lumen; GO:0005524,ATP binding	Hsp70 protein
Cluster-11533.0	FALSE	FALSE	TRUE	0.54	0.22	1.04	0.14	0.73	0.86	0.09	0.04	0.08	25	11	54	7	34	45	4	2	4	K03263 translation initiation factor 5A | (RefSeq) eukaryotic translation initiation factor 5A-like (A)	woronin body major protein [Quercus suber]	RecName: Full=Eukaryotic translation initiation factor 5A; Short=eIF-5A;	SubName: Full=Predicted protein {ECO:0000313|EMBL:BAJ98533.1};	Translation initiation factor 5A (eIF-5A)	GO:0043022,ribosome binding; GO:0003746,translation elongation factor activity; GO:0003743,translation initiation factor activity; GO:0045901,positive regulation of translational elongation; GO:0045905,positive regulation of translational termination; GO:0006452,translational frameshifting	Eukaryotic elongation factor 5A hypusine, DNA-binding OB fold
Cluster-11551.0	FALSE	TRUE	TRUE	0.08	0.07	0.13	0.24	0.26	0.37	0.89	0.86	1.02	4	4	8	14	14	22	47	45	56	--	uracil catabolism protein 4 [Quercus suber]	--	SubName: Full=Uncharacterized protein {ECO:0000313|EMBL:CBJ30789.1};	--	--	Protein of unknown function (DUF1688)
Cluster-11558.0	TRUE	TRUE	FALSE	1.25	1.25	1.06	0.2	0.24	0.15	0.1	0.05	0.02	73	78	70	13	14	10	6	3	1	K09286 EREBP-like factor | (RefSeq) ethylene-responsive transcription factor LEP (A)	ethylene-responsive transcription factor LEP [Amborella trichopoda]	RecName: Full=Ethylene-responsive transcription factor LEP; AltName: Full=Protein LEAFY PETIOLE;	SubName: Full=Uncharacterized protein {ECO:0000313|EMBL:ERN06334.1};	--	GO:0005634,nucleus; GO:0003677,DNA binding; GO:0003700,DNA-binding transcription factor activity; GO:0009873,ethylene-activated signaling pathway; GO:0009740,gibberellic acid mediated signaling pathway; GO:0010030,positive regulation of seed germination; GO:0009739,response to gibberellin; GO:0006351,transcription, DNA-templated	AP2 domain
Cluster-11560.0	TRUE	TRUE	FALSE	2.19	2.12	3.02	0	0	0.22	0	0	0	82.96	85.39	128.1	0	0	9.29	0	0	0	K21374 7-deoxyloganetin glucosyltransferase [EC:2.4.1.324] | (RefSeq) 7-deoxyloganetin glucosyltransferase-like (A)	unknown [Picea sitchensis]	RecName: Full=UDP-glycosyltransferase 85A1; EC=2.4.1.-; AltName: Full=Cytokinin-O-glucosyltransferase 2; AltName: Full=Zeatin O-glucosyltransferase 2; Short=AtZOG2;	RecName: Full=Glycosyltransferase {ECO:0000256|RuleBase:RU362057}; EC=2.4.1.- {ECO:0000256|RuleBase:RU362057};	UDP-glucuronosyl and UDP-glucosyl transferase	GO:0043231,intracellular membrane-bounded organelle; GO:0050502,cis-zeatin O-beta-D-glucosyltransferase activity; GO:0015020,glucuronosyltransferase activity; GO:0080043,quercetin 3-O-glucosyltransferase activity; GO:0080044,quercetin 7-O-glucosyltransferase activity; GO:0050403,trans-zeatin O-beta-D-glucosyltransferase activity; GO:0008152,metabolic process	UDP-glucoronosyl and UDP-glucosyl transferase
Cluster-11568.0	TRUE	TRUE	FALSE	0.05	0	0.14	0.6	0.49	0.46	1.02	0.75	0.47	3	0	10	41.76	31.11	33	65	47	30.78	K03267 peptide chain release factor subunit 3 | (RefSeq) eukaryotic peptide chain release factor GTP-binding subunit-like (A)	eukaryotic peptide chain release factor gtp-binding subunit [Quercus suber]	RecName: Full=Elongation factor 1-alpha; Short=EF-1-alpha;	SubName: Full=Uncharacterized protein {ECO:0000313|EMBL:JAG96027.1};	Polypeptide release factor 3	GO:0005737,cytoplasm; GO:0005525,GTP binding; GO:0003924,GTPase activity; GO:0003746,translation elongation factor activity	50S ribosome-binding GTPase
Cluster-11590.0	FALSE	FALSE	TRUE	1.84	1.91	1.92	1.37	1.11	0.81	2.04	2.29	2.45	43.41	47.43	50.25	35	26.23	21.47	47.64	53.33	59.8	K01803 triosephosphate isomerase (TIM) [EC:5.3.1.1] | (RefSeq) triosephosphate isomerase, cytosolic (A)	unknown [Picea sitchensis]	RecName: Full=Elicitor-responsive protein 3; Short=OsERG3 {ECO:0000303|PubMed:23456295}; AltName: Full=16 kDa phloem protein; AltName: Full=RPP16;	SubName: Full=Uncharacterized protein {ECO:0000313|EMBL:JAG92906.1};	Predicted Ca2+-dependent phospholipid-binding protein	GO:0005737,cytoplasm; GO:0006952,defense response	C2 domain
Cluster-11640.0	TRUE	TRUE	TRUE	2.41	4.53	2.06	1.2	1.38	1.53	0.31	0.58	0.33	63	125	60	34	36	45	8	15	9	--	--	--	--	--	--	--
Cluster-1165.0	TRUE	TRUE	FALSE	0.55	0.45	1.08	0	0.22	0.08	0	0	0.06	30.28	26.48	67.09	0	12	4.87	0	0	3.3	--	--	--	--	--	--	--
Cluster-11653.0	FALSE	TRUE	TRUE	0.02	0	0.04	0.12	0.02	0.06	1.3	0.96	0.89	1	0	2	6	1	3	59	43	42	--	PREDICTED: protein BREVIS RADIX [Prunus mume]	RecName: Full=Protein BREVIS RADIX; Short=AtBRX;	SubName: Full=Uncharacterized protein {ECO:0000313|EMBL:JAG97171.1};	--	GO:0005634,nucleus; GO:0005886,plasma membrane; GO:0009734,auxin-activated signaling pathway; GO:0009736,cytokinin-activated signaling pathway; GO:0048527,lateral root development; GO:0009737,response to abscisic acid; GO:0048364,root development	Transcription factor BRX N-terminal domain
Cluster-11659.0	FALSE	TRUE	TRUE	0.15	0.04	0.1	0.27	0.26	0.36	0.93	1.16	1.22	4	1	3	8	7	11	25	31	34	--	--	--	--	--	--	--
Cluster-1166.0	FALSE	FALSE	TRUE	0.41	0.72	0.87	0.23	0.27	0.4	1.38	0.5	0.87	19.86	37.4	47.59	12	13.01	22.12	66.88	23.85	43.84	K01188 beta-glucosidase [EC:3.2.1.21] | (RefSeq) beta-glucosidase 40 (A)	Glycoside hydrolase [Parasponia andersonii]	RecName: Full=Beta-glucosidase 40; Short=AtBGLU40; EC=3.2.1.21; Flags: Precursor;	SubName: Full=Uncharacterized protein {ECO:0000313|EMBL:OAY59393.1};	Beta-glucosidase, lactase phlorizinhydrolase, and related proteins	GO:0048046,apoplast; GO:0009507,chloroplast; GO:0008422,beta-glucosidase activity; GO:0102483,scopolin beta-glucosidase activity; GO:0005975,carbohydrate metabolic process; GO:1901657,glycosyl compound metabolic process	Cellulase (glycosyl hydrolase family 5)
Cluster-11674.0	FALSE	FALSE	TRUE	0.35	0.57	0	0.56	0	0.58	0	0	0	25	44	0	45	0	48	0	0	0	K03029 26S proteasome regulatory subunit N10 | (RefSeq) 26S proteasome non-ATPase regulatory subunit 4 homolog (A)	PREDICTED: uncharacterized protein LOC8260650 [Ricinus communis]	RecName: Full=Nitrate regulatory gene2 protein {ECO:0000303|PubMed:26744214}; Short=NRG2 protein {ECO:0000303|PubMed:26744214};	SubName: Full=Uncharacterized protein {ECO:0000313|EMBL:EEF32728.1};	--	GO:0005634,nucleus; GO:0071249,cellular response to nitrate; GO:0015706,nitrate transport; GO:0071705,nitrogen compound transport; GO:0006355,regulation of transcription, DNA-templated; GO:0010167,response to nitrate; GO:1901698,response to nitrogen compound; GO:0006351,transcription, DNA-templated	Protein of unknown function (DUF632)
Cluster-11689.5	FALSE	TRUE	FALSE	2.48	2.3	2.18	1.83	1.68	1.7	1.61	0.89	0.84	40.25	38.87	38.89	32	27	30.69	25.58	14.28	14	K14442 ATP-dependent RNA helicase DHX36 [EC:3.6.4.13] | (RefSeq) putative pentatricopeptide repeat-containing protein At5g59900 (A)	PREDICTED: pentatricopeptide repeat-containing protein At3g61520, mitochondrial-like [Phoenix dactylifera]	RecName: Full=Pentatricopeptide repeat-containing protein At3g61520, mitochondrial; Flags: Precursor;	SubName: Full=pentatricopeptide repeat-containing protein At3g61520, mitochondrial-like {ECO:0000313|RefSeq:XP_008792408.1};	FOG: PPR repeat	GO:0043231,intracellular membrane-bounded organelle; GO:0005739,mitochondrion; GO:0004519,endonuclease activity; GO:0003723,RNA binding; GO:0009451,RNA modification	Death effector domain
Cluster-11752.0	FALSE	TRUE	FALSE	0	0	0.05	0.26	0.2	0.19	0.68	0.44	0.15	0	0	4	20.96	15	16	50	32.12	11.58	K20167 TBC1 domain family member 14 | (RefSeq) RabGAP/TBC domain-containing protein (A)	tbc domain-containing protein c23d3.03c [Quercus suber]	--	SubName: Full=RabGAP/TBC domain-containing protein {ECO:0000313|EMBL:EME28252.1};	Uncharacterized conserved protein, contains TBC domain	--	SBE2, cell-wall formation
Cluster-11753.0	TRUE	TRUE	FALSE	3.44	3.57	4.07	0.57	0.27	0.24	0.04	0.35	0.27	89.34	98	118	16	7	7	1	9	7.4	--	--	--	--	--	--	--
Cluster-11781.0	FALSE	TRUE	FALSE	0.79	0.72	0.53	1.3	1.63	2.11	2.42	3.02	1.2	10.95	10.45	8.14	19.49	22.55	32.71	33.07	41.52	17.17	K00053 ketol-acid reductoisomerase [EC:1.1.1.86] | (RefSeq) ketol-acid reductoisomerase, mitochondrial-like (A)	unknown [Zea mays]	RecName: Full=Ketol-acid reductoisomerase, chloroplastic; EC=1.1.1.86; AltName: Full=Acetohydroxy-acid reductoisomerase; AltName: Full=Alpha-keto-beta-hydroxylacyl reductoisomerase; Flags: Precursor;	SubName: Full=Uncharacterized protein {ECO:0000313|EMBL:ACF79017.1};	--	GO:0048046,apoplast; GO:0005618,cell wall; GO:0009507,chloroplast; GO:0009941,chloroplast envelope; GO:0009570,chloroplast stroma; GO:0005739,mitochondrion; GO:0009536,plastid; GO:0005507,copper ion binding; GO:0004455,ketol-acid reductoisomerase activity; GO:0009097,isoleucine biosynthetic process; GO:0046686,response to cadmium ion; GO:0009099,valine biosynthetic process	Acetohydroxy acid isomeroreductase, NADPH-binding domain
Cluster-11842.0	FALSE	TRUE	TRUE	0	0	0.14	0.65	0.75	0.61	1.81	1.83	1.21	0	0	3	13.91	14.96	13.63	35.6	36	25	K03232 elongation factor 1-beta | (RefSeq) elongation factor 1-beta-like (A)	elongation factor 1-beta [Quercus suber]	RecName: Full=Elongation factor 1-delta; Short=EF-1-delta; AltName: Full=Elongation factor 1B-beta; AltName: Full=eEF-1B beta;	SubName: Full=Elongation factor 1-beta {ECO:0000313|EMBL:JAT59893.1}; Flags: Fragment;	Elongation factor 1 beta/delta chain	GO:0005853,eukaryotic translation elongation factor 1 complex; GO:0003746,translation elongation factor activity	Eukaryotic elongation factor 1 beta central acidic region
Cluster-12002.0	TRUE	TRUE	FALSE	0.98	0.82	0.94	0.09	0.1	0.06	0	0.11	0.08	30.49	27	32.82	3	3	2	0	3.26	2.53	K00921 1-phosphatidylinositol-3-phosphate 5-kinase [EC:2.7.1.150] | (RefSeq) 1-phosphatidylinositol-3-phosphate 5-kinase FAB1B-like isoform X1 (A)	PREDICTED: protein FREE1-like [Solanum lycopersicum]	RecName: Full=1-phosphatidylinositol-3-phosphate 5-kinase FAB1A; Short=Phosphatidylinositol 3-phosphate 5-kinase; EC=2.7.1.150; AltName: Full=FYVE finger-containing phosphoinositide kinase; AltName: Full=PIKfyve; AltName: Full=Phosphatidylinositol 3-phosphate 5-kinase type III; Short=PIPkin-III; Short=Type III PIP kinase; AltName: Full=Protein FORMS APLOID AND BINUCLEATE CELLS 1A;	SubName: Full=Uncharacterized protein {ECO:0000313|EMBL:CBK20902.2};	FYVE finger containing protein	GO:0005829,cytosol; GO:0005768,endosome; GO:0010008,endosome membrane; GO:0000285,1-phosphatidylinositol-3-phosphate 5-kinase activity; GO:0005524,ATP binding; GO:0046872,metal ion binding; GO:0010256,endomembrane system organization; GO:0042147,retrograde transport, endosome to Golgi; GO:0007033,vacuole organization	FYVE zinc finger
Cluster-12027.0	FALSE	TRUE	FALSE	0.6	1.27	0.54	0.32	0	0.37	0.04	0	0	28.79	65.23	29.02	16.85	0	20.54	1.74	0	0.14	K10712 cysteamine dioxygenase [EC:1.13.11.19] | (RefSeq) plant cysteine oxidase 4 (A)	unknown [Picea sitchensis]	RecName: Full=Plant cysteine oxidase 4 {ECO:0000303|PubMed:24599061}; EC=1.13.11.20;	SubName: Full=Uncharacterized protein {ECO:0000313|EMBL:ABR18233.1};	Uncharacterized conserved protein	GO:0005737,cytoplasm; GO:0005634,nucleus; GO:0017172,cysteine dioxygenase activity; GO:0046872,metal ion binding	PCO_ADO
Cluster-12044.0	FALSE	TRUE	FALSE	0.55	0.25	0.46	0.74	1.23	0.71	0.85	1.23	0.67	25	12	23.83	37	57	36.82	39	56	32.04	K01733 threonine synthase [EC:4.2.3.1] | (RefSeq) threonine synthase-like (A)	threonine synthase [Quercus suber]	--	SubName: Full=Threonine synthase {ECO:0000313|EMBL:OQR94120.1};	Pyridoxalphosphate-dependent enzyme/predicted threonine synthase	GO:0030170,pyridoxal phosphate binding; GO:0006520,cellular amino acid metabolic process	Pyridoxal-phosphate dependent enzyme
Cluster-12062.0	TRUE	FALSE	TRUE	0.18	0	0.11	1.74	2.54	2.37	0.66	0.36	0.23	3	0	2	32	43	45	11	6	4	--	unknown [Zea mays]	--	SubName: Full=Uncharacterized protein {ECO:0000313|EMBL:ACF78974.1};	--	--	Glycosyl hydrolase family 61
Cluster-12093.0	FALSE	TRUE	FALSE	0.06	0.12	0.14	0.25	0.3	0.24	0.38	0.32	0.59	7	14	17	30	33	30	41	34	67	K12765 meiosis induction protein kinase IME2/SME1 [EC:2.7.11.1] | (RefSeq) sporulation protein kinase pit1-like (A)	sporulation protein kinase pit1 [Quercus suber]	RecName: Full=Cyclin-dependent kinase F-4; Short=CDKF;4; EC=2.7.11.22; EC=2.7.11.23; AltName: Full=Serine/threonine-protein kinase MHK-like protein 2;	SubName: Full=Uncharacterized protein {ECO:0000313|EMBL:EOD40222.1, ECO:0000313|EnsemblProtists:EOD40222}; Flags: Fragment;	MAPK related serine/threonine protein kinase	GO:0005737,cytoplasm; GO:0005634,nucleus; GO:0005524,ATP binding; GO:0004693,cyclin-dependent protein serine/threonine kinase activity; GO:0004674,protein serine/threonine kinase activity; GO:0008353,RNA polymerase II CTD heptapeptide repeat kinase activity; GO:0035556,intracellular signal transduction; GO:0010468,regulation of gene expression	Protein tyrosine kinase
Cluster-12122.0	FALSE	TRUE	FALSE	3.27	2.86	3.13	1.96	2.04	1.42	0.81	1	0.79	45.69	41.58	48	29.31	28.24	22.12	11.12	13.75	11.35	--	hypothetical protein POPTR_0019s13550g [Populus trichocarpa]	RecName: Full=Protein ULTRAPETALA 1;	SubName: Full=Uncharacterized protein {ECO:0000313|EMBL:ERP49398.1};	--	GO:0005737,cytoplasm; GO:0005634,nucleus; GO:0003677,DNA binding; GO:0007275,multicellular organism development; GO:0009910,negative regulation of flower development; GO:0006355,regulation of transcription, DNA-templated; GO:0006351,transcription, DNA-templated	Mitochondrial PGP phosphatase
Cluster-12140.0	TRUE	TRUE	FALSE	1.82	1.67	1.93	0.21	0.27	0.24	0.02	0.12	0.07	79	77	94	10	12	12	1	5	3	K08192 MFS transporter, ACS family, allantoate permease | (RefSeq) uncharacterized transporter C417.10-like (A)	thiamine pathway transporter thi73 [Quercus suber]	--	SubName: Full=Putative transporter C11D3.18C {ECO:0000313|EMBL:JAT63973.1};	Permease of the major facilitator superfamily	GO:0016021,integral component of membrane; GO:0055085,transmembrane transport	Major Facilitator Superfamily
Cluster-12169.0	TRUE	TRUE	FALSE	1.35	1.13	1.77	0.63	0.47	0.14	0.43	0.27	0.18	124.47	111.23	184.48	63.76	43.59	14.73	39.95	24.36	17.1	K22038 volume-regulated anion channel | (RefSeq) TMV resistance protein N-like (A)	putative TIR-NBS-LRR protein [Pinus monticola]	RecName: Full=Putative disease resistance protein At4g11170;	SubName: Full=Putative TIR-NBS-LRR protein {ECO:0000313|EMBL:ADW94527.1};	--	GO:0005739,mitochondrion; GO:0043531,ADP binding; GO:0006952,defense response; GO:0010193,response to ozone; GO:0007165,signal transduction	ATPase family associated with various cellular activities (AAA)
Cluster-12201.0	TRUE	TRUE	FALSE	0.23	0.63	0.42	0	0.08	0.05	0.09	0.09	0	16.12	46.99	32.75	0	5.53	4.27	6.24	5.85	0	--	--	--	--	--	--	--
Cluster-12215.0	TRUE	FALSE	TRUE	0.04	0.34	0.23	1.23	0.55	0.57	0	0.05	0.04	3.14	25.63	18.16	95.65	39	45.92	0	3.72	2.98	K00609 aspartate carbamoyltransferase catalytic subunit [EC:2.1.3.2] | (RefSeq) aspartate carbamoyltransferase 2, chloroplastic-like (A)	putative gag-pol polyprotein, partial [Picea abies]	--	SubName: Full=Putative gag-pol polyprotein {ECO:0000313|EMBL:ACA04860.1}; Flags: Fragment;	FOG: Transposon-encoded proteins with TYA, reverse transcriptase, integrase domains in various combinations	--	--
Cluster-12236.0	FALSE	TRUE	TRUE	2.66	5.38	3.32	5.43	5.35	3.81	0.8	0.4	0.51	40.51	85.58	55.67	89	81	64.71	12	6	8	K02219 cyclin-dependent kinase regulatory subunit CKS1 | (RefSeq) cyclin-dependent kinases regulatory subunit 1 (A)	PREDICTED: cyclin-dependent kinases regulatory subunit 1 [Populus euphratica]	RecName: Full=Cyclin-dependent kinases regulatory subunit 1; AltName: Full=CKS1-At;	RecName: Full=Cyclin-dependent kinases regulatory subunit {ECO:0000256|RuleBase:RU311113};	Cyclin-dependent protein kinase CDC28, regulatory subunit CKS1, and related proteins	GO:0000307,cyclin-dependent protein kinase holoenzyme complex; GO:0005737,cytoplasm; GO:0019005,SCF ubiquitin ligase complex; GO:0061575,cyclin-dependent protein serine/threonine kinase activator activity; GO:0042393,histone binding; GO:0019901,protein kinase binding; GO:0043130,ubiquitin binding; GO:0051301,cell division; GO:0042023,DNA endoreduplication; GO:0000278,mitotic cell cycle; GO:004573…	Cyclin-dependent kinase regulatory subunit
Cluster-12238.0	FALSE	TRUE	FALSE	0.44	0.3	0.23	0.88	1.14	0.84	2.05	2.42	1.16	7	5	4	15	18	15	32	38	19	--	--	--	--	--	--	--
Cluster-12316.0	FALSE	FALSE	TRUE	0.79	2.7	4.96	9.05	8.22	4.28	0	0	0	5	17	33	58.58	50	28.85	0	0	0	--	--	--	--	--	--	--
Cluster-12337.0	TRUE	TRUE	FALSE	0.82	1.84	2.55	0.03	0	0	0.67	0.76	0.49	19.58	46.46	67.91	0.84	0	0	16	18	12.18	K07750 methylsterol monooxygenase [EC:1.14.18.9] | (RefSeq) methylsterol monooxygenase-like (A)	predicted protein [Micromonas commoda]	RecName: Full=Methylsterol monooxygenase 2-2; EC=1.14.18.9; AltName: Full=Sterol 4-alpha-methyl-oxidase 1; Short=AtSMO1; AltName: Full=Sterol 4-alpha-methyl-oxidase 2-2;	SubName: Full=Methylsterol monooxygenase {ECO:0000313|EMBL:JAT49109.1}; Flags: Fragment;	C-4 sterol methyl oxidase	GO:0009941,chloroplast envelope; GO:0005783,endoplasmic reticulum; GO:0005789,endoplasmic reticulum membrane; GO:0016021,integral component of membrane; GO:0000254,C-4 methylsterol oxidase activity; GO:0005506,iron ion binding; GO:0080065,4-alpha-methyl-delta7-sterol oxidation; GO:0009793,embryo development ending in seed dormancy; GO:0016126,sterol biosynthetic process	Fatty acid hydroxylase superfamily
Cluster-12388.0	FALSE	TRUE	FALSE	0.06	0.08	0.05	0.22	0.18	0.3	0.41	0.53	0.33	5	7	5	20	15	28	33	42	28	K19839 Rho-type GTPase-activating protein 1/2 | (RefSeq) uncharacterized protein LOC112028588 (A)	isoform 3 of n-chimaerin [Quercus suber]	RecName: Full=Rho GTPase-activating protein 6; AltName: Full=Rho-type GTPase-activating protein 6;	SubName: Full=Predicted protein {ECO:0000313|EMBL:BAK01536.1};	Chimaerin and related Rho GTPase activating proteins	GO:0005737,cytoplasm; GO:0005886,plasma membrane; GO:0005096,GTPase activator activity; GO:0009920,cell plate formation involved in plant-type cell wall biogenesis; GO:0043087,regulation of GTPase activity; GO:0007165,signal transduction	RhoGAP domain
Cluster-12391.0	TRUE	TRUE	FALSE	2.49	2.28	2.32	0.08	0	0	0	0	0	80.22	77.86	83.73	2.68	0	0	0	0	0	--	--	--	--	--	--	--
Cluster-12393.0	TRUE	FALSE	FALSE	0	0	0	0.39	0.33	1.14	0.17	0.26	1.01	0	0	0	36.2	28.18	110.25	14.65	21.83	89.97	K19613 leucine-rich repeat protein SHOC2 | (RefSeq) disease resistance protein TAO1-like (A)	unknown [Picea sitchensis]	RecName: Full=Putative disease resistance protein At5g47280;	SubName: Full=Uncharacterized protein {ECO:0000313|EMBL:JAG93760.1};	--	GO:0043531,ADP binding; GO:0005524,ATP binding; GO:0006952,defense response	ATPase family associated with various cellular activities (AAA)
Cluster-12415.0	FALSE	TRUE	FALSE	0.19	0.33	0.37	0.44	0.49	0.82	0.85	1.21	0.46	7	12.9	15	17.64	17.85	34	31.03	43.63	17.32	--	--	--	--	--	--	--
Cluster-12438.1	FALSE	TRUE	TRUE	0.2	0.12	0.38	1.14	0.68	0.64	1.44	2.17	1.78	4.57	2.9	9.84	29.05	15.99	16.86	33.36	50.35	43.15	K19366 spartin | (RefSeq) senescence/dehydration-associated protein At4g35985, chloroplastic-like (A)	hypothetical protein PHYPA_007744 [Physcomitrella patens]	RecName: Full=Protein EARLY-RESPONSIVE TO DEHYDRATION 7, chloroplastic {ECO:0000303|PubMed:8075396}; Flags: Precursor;	SubName: Full=Predicted protein {ECO:0000313|EMBL:EDQ61234.1}; Flags: Fragment;	--	GO:0009507,chloroplast; GO:0005886,plasma membrane; GO:0007623,circadian rhythm; GO:0009737,response to abscisic acid; GO:0009409,response to cold; GO:0009644,response to high light intensity; GO:0009651,response to salt stress; GO:0009414,response to water deprivation	Senescence-associated protein
Cluster-12448.2	FALSE	FALSE	TRUE	0.64	0	0.42	0.87	1.95	1.82	0	0.21	0.58	11.05	0	8	16.36	33.76	35.3	0	3.6	10.43	K19307 25S rRNA (uracil2634-N3)-methyltransferase [EC:2.1.1.313] | (RefSeq) heavy metal-associated isoprenylated plant protein 41-like (A)	heavy metal-associated isoprenylated plant protein 41-like [Manihot esculenta]	RecName: Full=Heavy metal-associated isoprenylated plant protein 41 {ECO:0000303|PubMed:21072340, ECO:0000303|PubMed:23368984}; Short=AtHIP41 {ECO:0000303|PubMed:21072340, ECO:0000303|PubMed:23368984}; Flags: Precursor;	SubName: Full=Uncharacterized protein {ECO:0000313|EMBL:OAY59108.1};	Uncharacterized conserved protein	GO:0005737,cytoplasm; GO:0046872,metal ion binding; GO:0004826,phenylalanine-tRNA ligase activity; GO:0006432,phenylalanyl-tRNA aminoacylation	Domain of unknown function (DUF2431)
Cluster-12482.1	FALSE	TRUE	TRUE	0.22	0.13	0.13	0.03	0.08	0.11	0.56	0.49	0.47	18	11	12	3	7	10	46	40	40	--	unknown [Picea sitchensis]	RecName: Full=Glucan endo-1,3-beta-glucosidase 11; EC=3.2.1.39; AltName: Full=(1->3)-beta-glucan endohydrolase 11; Short=(1->3)-beta-glucanase 11; AltName: Full=Beta-1,3-endoglucanase 11; Short=Beta-1,3-glucanase 11; Flags: Precursor;	SubName: Full=Uncharacterized protein {ECO:0000313|EMBL:JAG95628.1};	--	GO:0031225,anchored component of membrane; GO:0046658,anchored component of plasma membrane; GO:0005576,extracellular region; GO:0009505,plant-type cell wall; GO:0005886,plasma membrane; GO:0042973,glucan endo-1,3-beta-D-glucosidase activity; GO:0030247,polysaccharide binding; GO:0005975,carbohydrate metabolic process; GO:0007154,cell communication; GO:0071555,cell wall organization; GO:0006952,d…	Glycosyl hydrolases family 17
Cluster-12535.1	FALSE	TRUE	TRUE	0.07	0.25	0.14	0.11	0.14	0.18	0.47	0.42	0.43	6	22	13	10	12	17	39	34	37	K21157 SNF1-activating kinase 1 [EC:2.7.11.1] | (RefSeq) uncharacterized protein LOC112019615 (A)	serine/threonine-protein kinase ssp1 [Quercus suber]	RecName: Full=CBL-interacting protein kinase 26; EC=2.7.11.1; AltName: Full=OsCIPK26;	SubName: Full=Calcium/calmodulin-dependent protein kinase kinase 1 {ECO:0000313|EMBL:JAT45396.1}; Flags: Fragment;	Ca2+/calmodulin-dependent protein kinase kinase beta and related serine/threonine protein kinases	GO:0005622,intracellular; GO:0005524,ATP binding; GO:0004674,protein serine/threonine kinase activity; GO:0035556,intracellular signal transduction; GO:0018105,peptidyl-serine phosphorylation; GO:0018107,peptidyl-threonine phosphorylation	Kinase-like
Cluster-12551.0	TRUE	TRUE	FALSE	4.03	3.75	4.21	0.88	0.82	0.91	0.59	0.51	1.03	117.16	115.32	136.58	28	24	30	16.96	14.57	30.98	K08192 MFS transporter, ACS family, allantoate permease | (RefSeq) uncharacterized transporter C417.10-like (A)	putative transporter [Quercus suber]	--	SubName: Full=Putative transporter C11D3.18C {ECO:0000313|EMBL:JAT63973.1};	Permease of the major facilitator superfamily	GO:0016021,integral component of membrane; GO:0055085,transmembrane transport	Major Facilitator Superfamily
Cluster-12581.0	TRUE	FALSE	TRUE	2.39	2.1	1.09	5.17	5.33	5.17	2.31	3.12	1.46	51.76	47.86	26.29	121.57	115.51	126.14	49.66	66.9	32.85	--	unknown [Picea sitchensis]	--	SubName: Full=TSA: Wollemia nobilis Ref_Wollemi_Transcript_14131_941 transcribed RNA sequence {ECO:0000313|EMBL:JAG86856.1};	--	--	Pollen proteins Ole e I like
Cluster-12605.0	FALSE	TRUE	TRUE	0.29	0.25	0.43	0.5	0.74	0.73	2.41	2.28	1.81	13	12	22	25	34	38	110	103	86	K20238 sphingolipid C9-methyltransferase [EC:2.1.1.317] | (RefSeq) sphingolipid C9-methyltransferase 2-like (A)	sphingolipid c9-methyltransferase 2 [Quercus suber]	RecName: Full=(S)-coclaurine N-methyltransferase; Short=TfCNMT; EC=2.1.1.140;	SubName: Full=Putative fatty acid methyltransferase {ECO:0000313|EMBL:JAT58444.1};	--	GO:0005737,cytoplasm; GO:0030794,(S)-coclaurine-N-methyltransferase activity	Methyltransferase domain
Cluster-12638.0	FALSE	TRUE	TRUE	0.14	0.34	0.11	0.13	0.44	0.32	1.07	1	0.97	8.82	22	7.57	8.77	27.17	22.46	66	61	62.35	K08793 serine/threonine kinase 32 [EC:2.7.11.1] | (RefSeq) serine/threonine-protein kinase 32A-like (A)	serine/threonine-protein kinase 32a [Quercus suber]	RecName: Full=Serine/threonine-protein kinase AtPK2/AtPK19; EC=2.7.11.1; AltName: Full=Ribosomal-protein S6 kinase homolog 2;	SubName: Full=Uncharacterized protein {ECO:0000313|EMBL:EPS74416.1}; Flags: Fragment;	Ribosomal protein S6 kinase and related proteins	GO:0005737,cytoplasm; GO:0005634,nucleus; GO:0005524,ATP binding; GO:0016301,kinase activity; GO:0004672,protein kinase activity; GO:0004674,protein serine/threonine kinase activity; GO:0035556,intracellular signal transduction; GO:0045727,positive regulation of translation; GO:0006468,protein phosphorylation; GO:0009409,response to cold; GO:0009408,response to heat; GO:0009651,response to salt s…	Phosphotransferase enzyme family
Cluster-12694.0	FALSE	TRUE	TRUE	3.29	4.47	1.48	3.09	3.08	2.8	0.43	0.11	0	62.49	89.09	31	63.31	58.28	59.61	8	2	0	--	--	--	--	--	--	--
Cluster-127.0	TRUE	TRUE	TRUE	8.18	8.67	6.72	3.73	4.01	3.13	0.94	1.23	0.79	81	88	72	39	39	34	9	12	8	--	hypothetical protein 0_2183_02, partial [Pinus taeda]	RecName: Full=Protein RESPONSE TO LOW SULFUR 2 {ECO:0000303|PubMed:25628631}; AltName: Full=Protein ENHANCED DE-ETIOLATION 6 {ECO:0000303|PubMed:22383539};	SubName: Full=Uncharacterized protein {ECO:0000313|EMBL:AEX11994.1}; Flags: Fragment;	--	GO:0010438,cellular response to sulfur starvation; GO:0009658,chloroplast organization; GO:0042742,defense response to bacterium; GO:0002229,defense response to oomycetes; GO:0045893,positive regulation of transcription, DNA-templated; GO:0031347,regulation of defense response; GO:0047484,regulation of response to osmotic stress; GO:0009651,response to salt stress	Domain of unknown function (DUF4763)
Cluster-12829.0	TRUE	FALSE	TRUE	0.99	1.22	0.35	3.1	4.08	4.7	0.13	0.89	0.61	8	10	3	26	32	41	1	7	5	K02917 large subunit ribosomal protein L35Ae | (RefSeq) 60S ribosomal protein L33-B-like (A)	60S ribosomal protein L35a-4 [Auxenochlorella protothecoides]	RecName: Full=60S ribosomal protein L35a-1;	SubName: Full=60S ribosomal protein L35a-2 {ECO:0000313|EMBL:JAT47277.1}; Flags: Fragment;	60S ribosomal protein L35A/L37	GO:0005829,cytosol; GO:0022625,cytosolic large ribosomal subunit; GO:0003735,structural constituent of ribosome; GO:0002181,cytoplasmic translation; GO:0042273,ribosomal large subunit biogenesis	Ribosomal protein L35Ae
Cluster-1288.0	FALSE	TRUE	TRUE	0	0.08	0.15	0.32	0.17	0.31	5.04	4.29	4.29	0	1	2	4	2	4	58	50	52	--	--	--	--	--	--	--
Cluster-12902.0	TRUE	TRUE	FALSE	1.35	2.12	1.84	0.43	0.65	0.29	0.23	0	0.13	29	48	44	10	14	7	5	0	3	K20617 cytochrome P450 family 71 subfamily A | (Kazusa) Lj0g3v0359369.1; - (A)	CYP750C26 [Taxus wallichiana var. chinensis]	RecName: Full=Cytochrome P450 750A1; EC=1.14.-.-; AltName: Full=Cytochrome P450 CYPC;	SubName: Full=CYP750C26 {ECO:0000313|EMBL:ATG29995.1};	Cytochrome P450 CYP2 subfamily	GO:0016021,integral component of membrane; GO:0020037,heme binding; GO:0005506,iron ion binding; GO:0004497,monooxygenase activity; GO:0016705,oxidoreductase activity, acting on paired donors, with incorporation or reduction of molecular oxygen	Cytochrome P450
Cluster-12976.0	FALSE	TRUE	TRUE	0.29	0.51	0.41	0.78	0.78	1.09	3.41	2.49	1.82	7	13	11	20.74	19	30	82.45	60	46	K18097 glycerol 2-dehydrogenase (NADP+) [EC:1.1.1.156] | (RefSeq) D-galacturonate reductase-like (A)	d-galacturonate reductase [Quercus suber]	RecName: Full=NADPH-dependent aldo-keto reductase, chloroplastic {ECO:0000303|PubMed:21169366}; Short=AtChlAKR {ECO:0000303|PubMed:21169366}; EC=1.1.1.- {ECO:0000269|PubMed:19616008, ECO:0000269|PubMed:21169366}; AltName: Full=Aldo-keto reductase family 4 member C9;	SubName: Full=Alcohol dehydrogenase (NADP+) {ECO:0000313|EMBL:GAQ80469.1};	Aldo/keto reductase family proteins	GO:0009507,chloroplast; GO:0008106,alcohol dehydrogenase (NADP+) activity; GO:0004033,aldo-keto reductase (NADP) activity; GO:0070401,NADP+ binding; GO:0016229,steroid dehydrogenase activity; GO:0055114,oxidation-reduction process; GO:0009409,response to cold; GO:0009651,response to salt stress; GO:0009636,response to toxic substance; GO:0009414,response to water deprivation	Aldo/keto reductase family
Cluster-13092.0	TRUE	FALSE	FALSE	0.95	0.98	0.55	0.1	0.22	0.27	0.48	0	0.37	44.51	49.26	29.15	5.31	10.25	14.68	22.54	0	18.15	--	hypothetical protein AXG93_2145s1890 [Marchantia polymorpha subsp. ruderalis]	--	SubName: Full=Uncharacterized protein {ECO:0000313|EMBL:OAE25889.1};	--	--	--
Cluster-13101.0	FALSE	FALSE	TRUE	0.38	0.38	0.41	0.8	0.6	0.52	0.04	0.16	0.14	21.21	22.71	26.33	49.38	34.38	33.69	2.07	8.82	8.34	K15503 serine/threonine-protein phosphatase 6 regulatory ankyrin repeat subunit B | (RefSeq) ankyrin repeat-containing protein At5g02620-like (A)	ankyrin repeat-containing protein [Quercus suber]	RecName: Full=Ankyrin repeat-containing protein At5g02620;	SubName: Full=ankyrin repeat-containing protein At5g02620-like {ECO:0000313|RefSeq:XP_018843228.1};	FOG: Ankyrin repeat	GO:0005783,endoplasmic reticulum; GO:0016021,integral component of membrane; GO:0005886,plasma membrane	Ankyrin repeat
Cluster-13141.0	FALSE	TRUE	FALSE	0.55	0.72	0.65	0.93	0.7	1.25	1.22	2.01	1.53	31.04	43	40.78	57.33	39.34	79.94	68.41	111.48	89.64	K02218 casein kinase 1 [EC:2.7.11.1] | (RefSeq) casein kinase I homolog 1-like (A)	casein kinase i like 1 [Quercus suber]	RecName: Full=Casein kinase 1 {ECO:0000303|PubMed:14535884}; Short=OsCKI1 {ECO:0000303|PubMed:14535884}; EC=2.7.11.1 {ECO:0000269|PubMed:14535884}; AltName: Full=Protein HYBRID BREAKDOWN 2 {ECO:0000303|PubMed:20140455}; AltName: Full=Protein LOW TEMPERATURE GROWTH 1 {ECO:0000303|PubMed:24635058};	SubName: Full=Casein kinase {ECO:0000313|EMBL:OQS04490.1};	Casein kinase (serine/threonine/tyrosine protein kinase)	GO:0005737,cytoplasm; GO:0005634,nucleus; GO:0005524,ATP binding; GO:0004674,protein serine/threonine kinase activity; GO:0009850,auxin metabolic process; GO:0006897,endocytosis; GO:0018105,peptidyl-serine phosphorylation; GO:0008360,regulation of cell shape; GO:0040008,regulation of growth; GO:0009741,response to brassinosteroid; GO:0009409,response to cold; GO:0048364,root development; GO:00098…	Fungal protein kinase
Cluster-13200.0	FALSE	TRUE	FALSE	0.11	0.02	0.09	0.41	0.91	0.65	1.58	1.14	1.36	4	1	4	17	35	28	60	43	54	K20628 expansin | (RefSeq) expansin-A11-like isoform X1 (A)	expansin [Klebsormidium nitens]	RecName: Full=Expansin-A26; AltName: Full=Alpha-expansin-26; AltName: Full=OsEXP26; AltName: Full=OsEXPA26; AltName: Full=OsaEXPa1.29; Flags: Precursor;	SubName: Full=Carbohydratebinding protein putative {ECO:0000313|EMBL:CCA22769.1};	--	GO:0005618,cell wall; GO:0005576,extracellular region; GO:0016020,membrane; GO:0009664,plant-type cell wall organization	Lytic transglycolase
Cluster-13250.0	FALSE	TRUE	FALSE	0.03	0.46	0.07	0.83	0.57	0.53	1.43	1.21	0.7	1	19	3	35	22	23	55	46	28	--	54s ribosomal protein l3, mitochondrial [Quercus suber]	--	--	Ribonuclease III domain proteins	--	Ribonuclease III domain
Cluster-13304.0	FALSE	TRUE	TRUE	0.27	0.23	0.45	0	0	0	1.2	1.44	1.41	13	12	25	0	0	0	59	70	72	--	--	--	--	--	--	--
Cluster-13312.0	FALSE	TRUE	FALSE	0.11	0.49	0.41	0.66	1.06	0.92	2.01	2.14	1.09	5	24	21	33	49	48	92	97	52	K01720 2-methylcitrate dehydratase [EC:4.2.1.79] | (RefSeq) uncharacterized protein LOC111989783 (A)	2-methylcitrate dehydratase, mitochondrial [Quercus suber]	--	SubName: Full=Predicted protein {ECO:0000313|EMBL:EEH51362.1};	--	GO:0051537,2 iron, 2 sulfur cluster binding; GO:0047547,2-methylcitrate dehydratase activity; GO:0019629,propionate catabolic process, 2-methylcitrate cycle	MmgE/PrpD family
Cluster-13320.0	TRUE	FALSE	TRUE	0.42	0.69	0.68	3.29	2.52	2.85	1.04	0.5	0.76	13.86	24	25	118	83	106	34	16.33	26	K02937 large subunit ribosomal protein L7e | (RefSeq) 60S ribosomal protein L7-like (A)	predicted protein [Hordeum vulgare subsp. vulgare]	RecName: Full=60S ribosomal protein L7-2;	SubName: Full=60S ribosomal protein L7 {ECO:0000313|EMBL:JAT63007.1}; Flags: Fragment;	60S ribosomal protein L7	GO:0005618,cell wall; GO:0009507,chloroplast; GO:0005829,cytosol; GO:0022625,cytosolic large ribosomal subunit; GO:0022626,cytosolic ribosome; GO:0016020,membrane; GO:0005886,plasma membrane; GO:0042788,polysomal ribosome; GO:0005774,vacuolar membrane; GO:0005773,vacuole; GO:0003729,mRNA binding; GO:0003723,RNA binding; GO:0003735,structural constituent of ribosome; GO:0002181,cytoplasmic transla…	Ribosomal protein L30p/L7e
Cluster-13352.0	TRUE	TRUE	FALSE	9.72	10.05	11.34	1.62	1.55	2.08	0	0	0	151	163	194	27	24	36	0	0	0	--	mannose-binding lectin [Taxus x media]	RecName: Full=Mannose-specific lectin; AltName: Full=ASAL; AltName: Full=ASARI; AltName: Full=Allimin; AltName: Full=Leaf agglutinin; AltName: Full=Root agglutinin; Flags: Precursor;	SubName: Full=Mannose-binding lectin {ECO:0000313|EMBL:AAT73201.1};	--	GO:0005576,extracellular region; GO:0005537,mannose binding; GO:0042803,protein homodimerization activity; GO:0098609,cell-cell adhesion; GO:0002213,defense response to insect	D-mannose binding lectin
Cluster-13365.0	TRUE	TRUE	FALSE	0.32	0.55	0.42	1.02	1.64	1.41	2.56	2.53	2.49	19	35	28	67	99	96	154	150	156	K06943 nucleolar GTP-binding protein | (RefSeq) nucleolar GTP-binding protein 1-like (A)	nucleolar gtp-binding protein 1 [Quercus suber]	RecName: Full=Nucleolar GTP-binding protein 1;	RecName: Full=Nucleolar GTP-binding protein 1 {ECO:0000256|PIRNR:PIRNR038919};	GTP-binding protein CRFG/NOG1 (ODN superfamily)	GO:0016020,membrane; GO:0005730,nucleolus; GO:0005525,GTP binding; GO:0042254,ribosome biogenesis	RsgA GTPase
Cluster-13398.0	FALSE	TRUE	FALSE	0.24	0.04	0.4	1.15	1.01	0.57	1.3	1.1	1.52	6	1	11	31	25	16	32	27	39	K07556 ATP synthase mitochondrial F1 complex assembly factor 2 | (RefSeq) protein atp12, mitochondrial-like (A)	protein atp12, mitochondrial [Quercus suber]	--	SubName: Full=Assembly factor 2 for F1 mitochondrial ATP synthase, splice variant a {ECO:0000313|EMBL:EDP00509.1};	F1-ATP synthase assembly protein	GO:0043461,proton-transporting ATP synthase complex assembly	ATP12 chaperone protein
Cluster-1340.0	TRUE	TRUE	FALSE	0.4	0.68	0.86	1.43	1.73	1.05	2.86	2.66	1.29	16	29	39	63	70.18	48	115	106	54	K19703 4-hydroxysphinganine ceramide fatty acyl 2-hydroxylase [EC:1.14.18.6] | (RefSeq) ceramide very long chain fatty acid hydroxylase SCS7-like (A)	ceramide very long chain fatty acid hydroxylase scs7 [Quercus suber]	RecName: Full=Dihydroceramide fatty acyl 2-hydroxylase FAH2 {ECO:0000305}; EC=1.14.18.7 {ECO:0000269|PubMed:22635113}; AltName: Full=Fatty acid 2-hydroxylase 2 {ECO:0000303|PubMed:19054355}; Short=AtFAH2 {ECO:0000303|PubMed:19054355};	RecName: Full=Fatty acid 2-hydroxylase {ECO:0000256|PIRNR:PIRNR005149}; EC=1.-.-.- {ECO:0000256|PIRNR:PIRNR005149};	Sphingolipid fatty acid hydroxylase	GO:0005783,endoplasmic reticulum; GO:0005789,endoplasmic reticulum membrane; GO:0016021,integral component of membrane; GO:0005506,iron ion binding; GO:0016491,oxidoreductase activity; GO:0006633,fatty acid biosynthetic process; GO:0006631,fatty acid metabolic process	Anthranilate synthase component I, N terminal region
Cluster-13427.0	FALSE	TRUE	TRUE	0.37	0.16	0.1	0.33	0.06	0.11	0.78	1.1	0.72	19	9	6	18.73	3.01	6.48	40.63	56.69	38.99	K13414 mitogen-activated protein kinase kinase kinase 1 [EC:2.7.11.25] | (RefSeq) mitogen-activated protein kinase kinase kinase 1-like (A)	unknown [Picea sitchensis]	RecName: Full=Toll/interleukin-1 receptor-like protein; Short=AtTIR;	SubName: Full=Uncharacterized protein {ECO:0000313|EMBL:ABR18194.1};	--	GO:0005737,cytoplasm; GO:0009506,plasmodesma; GO:0006952,defense response; GO:0007165,signal transduction	MTH538 TIR-like domain (DUF1863)
Cluster-13431.0	FALSE	TRUE	TRUE	1.49	1.92	1.3	2.6	2.59	2.37	0.21	0.05	0.32	61.82	84.47	60.32	118.09	108.01	111.67	8.72	1.97	14	--	uncharacterized protein LOC111277575 [Durio zibethinus]	--	SubName: Full=Uncharacterized protein {ECO:0000313|EMBL:CBI37298.3};	--	GO:0005576,extracellular region; GO:0009405,pathogenesis	Aerolysin toxin
Cluster-13447.0	TRUE	TRUE	FALSE	0.81	0.73	1.15	0.26	0.1	0.19	0.17	0.41	0.16	45.68	44.01	73.36	16	6	12.28	9.93	23.02	9.33	--	predicted protein [Hordeum vulgare subsp. vulgare]	--	SubName: Full=Predicted protein {ECO:0000313|EMBL:BAK05214.1};	Protein phosphatase, regulatory subunit PPP1R3C/D	--	Starch/carbohydrate-binding module (family 53)
Cluster-1349.0	TRUE	TRUE	FALSE	0	0	0	0.48	0.37	0.11	0.8	0.69	0	0.03	0	0	45	32	11.19	69	59	0	--	--	--	--	--	--	--
Cluster-13500.0	TRUE	TRUE	FALSE	9.91	8.16	10.24	2.56	2.38	2.85	2.18	1.5	1.27	147.65	126.69	167.75	41.03	35.13	47.38	31.89	22.09	19.55	K22374 3''-deamino-3''-oxonicotianamine reductase [EC:1.1.1.285] | (RefSeq) NAD(P)H-dependent 6'-deoxychalcone synthase isoform X1 (A)	hypothetical protein PHAVU_008G287400g [Phaseolus vulgaris]	--	SubName: Full=Uncharacterized protein {ECO:0000313|EMBL:ESW14511.1};	--	--	Glutamine synthetase, catalytic domain
Cluster-13512.0	FALSE	TRUE	FALSE	0.54	0.18	0.48	0.58	0.35	0	0	0	0.08	48.61	17.73	49.44	58	31.85	0.5	0	0	7.2	K19613 leucine-rich repeat protein SHOC2 | (RefSeq) disease resistance protein TAO1-like (A)	unknown [Picea sitchensis]	RecName: Full=Disease resistance protein TAO1 {ECO:0000305}; AltName: Full=Protein TARGET OF AVRB OPERATION 1 {ECO:0000303|PubMed:18424557};	SubName: Full=Uncharacterized protein {ECO:0000313|EMBL:ACN39861.1};	--	GO:0043531,ADP binding; GO:0005524,ATP binding; GO:0042742,defense response to bacterium; GO:0009816,defense response to bacterium, incompatible interaction; GO:0007165,signal transduction	Zeta toxin
Cluster-13562.0	FALSE	TRUE	FALSE	0.58	0.86	0.68	0.54	0.34	0.39	0.36	0.32	0.17	42	66	55	43	25	32	26	23	13	K09250 cellular nucleic acid-binding protein | (RefSeq) LOC109758182; glycine-rich protein 2-like (A)	hypothetical protein OsI_06175 [Oryza sativa Indica Group]	RecName: Full=Glycine-rich protein 2;	SubName: Full=Uncharacterized protein {ECO:0000313|EMBL:EAY84808.1};	Predicted RNA-binding protein containing PIN domain and invovled in translation or RNA processing	GO:0003677,DNA binding; GO:0003723,RNA binding; GO:0008270,zinc ion binding; GO:0006355,regulation of transcription, DNA-templated	Cyclin M transmembrane N-terminal domain
Cluster-13627.2	FALSE	TRUE	TRUE	0	0	0	0	0	0	3.23	3.54	2.53	0	0	0	0	0	0	37.56	41.73	30.93	--	cold shock protein 1 [Capsella rubella]	--	RecName: Full=DNA topoisomerase {ECO:0000256|RuleBase:RU362092}; EC=5.99.1.2 {ECO:0000256|RuleBase:RU362092};	E3 ubiquitin ligase interacting with arginine methyltransferase	GO:0003677,DNA binding; GO:0003917,DNA topoisomerase type I activity; GO:0008270,zinc ion binding; GO:0006265,DNA topological change	GRF zinc finger
Cluster-13641.0	FALSE	TRUE	TRUE	0.03	0.01	0.05	0.01	0.04	0.04	0.26	0.42	0.28	3.64	1.28	6.28	1.68	4.37	4.61	28.89	44.99	31.63	--	--	--	--	--	--	--
Cluster-1367.0	TRUE	TRUE	FALSE	2.29	2.09	2.9	0	0.12	0	0	0	0	98.71	95.86	140.17	0	5	0	0	0	0	--	--	--	--	--	--	--
Cluster-13711.0	FALSE	TRUE	FALSE	3.19	2.07	3.08	2.02	1.63	1.33	0.63	1.33	1.96	85.89	58.74	92.32	59.09	43.91	40.45	16.96	35.43	54.65	K20628 expansin | (RefSeq) expansin-A15 (A)	unknown [Picea sitchensis]	RecName: Full=Expansin-A1; Short=AtEXPA1; AltName: Full=Alpha-expansin-1; Short=At-EXP1; Short=AtEx1; AltName: Full=Ath-ExpAlpha-1.2; Flags: Precursor;	SubName: Full=Uncharacterized protein {ECO:0000313|EMBL:ABR18394.1};	--	GO:0005618,cell wall; GO:0005576,extracellular region; GO:0016020,membrane; GO:0009664,plant-type cell wall organization	Lytic transglycolase
Cluster-13755.0	TRUE	FALSE	TRUE	1.07	1.08	0.74	3.28	2.47	2.82	0.83	0.83	1.16	17	18	13	56	39	50	13	13	19	K09286 EREBP-like factor | (RefSeq) ethylene-responsive transcription factor ERF011 (A)	unknown [Picea sitchensis]	RecName: Full=Ethylene-responsive transcription factor ERF017;	SubName: Full=Uncharacterized protein {ECO:0000313|EMBL:JAG93387.1};	--	GO:0005634,nucleus; GO:0003677,DNA binding; GO:0003700,DNA-binding transcription factor activity; GO:0009873,ethylene-activated signaling pathway; GO:0006351,transcription, DNA-templated	AP2 domain
Cluster-13775.0	FALSE	TRUE	TRUE	0.17	0.03	0.09	0.16	0.08	0.12	0.48	0.69	0.51	10	2	6	10	5	8	28	40	31	K15304 Ran-binding protein 3 | (RefSeq) nuclear pore complex protein NUP50B-like (A)	nuclear pore complex protein NUP50B-like [Asparagus officinalis]	RecName: Full=Nuclear pore complex protein NUP50B {ECO:0000303|PubMed:21189294}; AltName: Full=Nucleoporin 50B;	SubName: Full=nuclear pore complex protein NUP50A {ECO:0000313|RefSeq:XP_008793445.1};	Ran-binding protein RANBP1 and related RanBD domain proteins	GO:0005829,cytosol; GO:0005643,nuclear pore; GO:0005654,nucleoplasm; GO:0008536,Ran GTPase binding; GO:0046907,intracellular transport; GO:0051028,mRNA transport; GO:0015031,protein transport	WH1 domain
Cluster-13792.0	FALSE	TRUE	TRUE	0.05	0.05	0.07	0.16	0.31	0.26	0.8	0.61	0.38	3	3	4.75	10.64	19	18	48.98	37	24	K01852 lanosterol synthase [EC:5.4.99.7] | (RefSeq) lanosterol synthase-like (A)	lanosterol synthase [Quercus suber]	RecName: Full=Cucurbitadienol synthase; EC=5.4.99.33;	RecName: Full=Terpene cyclase/mutase family member {ECO:0000256|RuleBase:RU362003}; EC=5.4.99.- {ECO:0000256|RuleBase:RU362003};	Oxidosqualene-lanosterol cyclase and related proteins	GO:0034076,cucurbitadienol synthase activity	Pectic acid lyase
Cluster-13812.0	FALSE	TRUE	FALSE	0.44	1.09	0.92	0.37	0.37	0.36	0	0	0	14	37	33	13	12	13	0	0	0	--	--	--	--	--	--	--
Cluster-13813.0	FALSE	TRUE	FALSE	0.75	0.5	0.82	0.82	0	0.39	0.36	0.28	0.32	59	41.64	72	70.71	0	34.86	28.64	21.97	25.86	K04733 interleukin-1 receptor-associated kinase 4 [EC:2.7.11.1] | (RefSeq) probable LRR receptor-like serine/threonine-protein kinase At1g56130 isoform X1 (A)	hypothetical protein POPTR_007G067900v3 [Populus trichocarpa]	RecName: Full=Probable LRR receptor-like serine/threonine-protein kinase At1g56130; EC=2.7.11.1; Flags: Precursor;	SubName: Full=Leucine-rich repeat family protein {ECO:0000313|EMBL:EEE91127.1};	--	GO:0016021,integral component of membrane; GO:0005886,plasma membrane; GO:0005524,ATP binding; GO:0004674,protein serine/threonine kinase activity	Phosphotransferase enzyme family
Cluster-13816.0	FALSE	TRUE	FALSE	0.16	0	0.09	0.41	0.57	0	0.71	0.39	0.39	12	0	7.82	35	43.96	0	55	29.94	31.76	--	hypothetical protein CFP56_13129 [Quercus suber]	--	--	--	--	--
Cluster-13818.0	TRUE	FALSE	TRUE	0	0	0	1.17	1.3	0.61	0	0	0	0	0	0	48.42	49.49	26.05	0	0	0	K03231 elongation factor 1-alpha | (RefSeq) Translation elongation factor eEF1, subunit alpha (A)	elongation factor EF-1 alpha subunit [Monoraphidium neglectum]	RecName: Full=Elongation factor 1-alpha; Short=EF-1-alpha;	SubName: Full=Translation elongation factor eEF1, subunit alpha {ECO:0000313|EMBL:CDF32437.1};	Translation elongation factor EF-1 alpha/Tu	GO:0005737,cytoplasm; GO:0005525,GTP binding; GO:0003924,GTPase activity; GO:0003746,translation elongation factor activity	50S ribosome-binding GTPase
Cluster-1384.0	FALSE	TRUE	FALSE	0	0	0	0.05	0.4	0.34	0.94	0.53	0.29	0	0	0	3.28	24.7	23.59	57.24	32.22	18.25	--	hypothetical protein CFP56_10938 [Quercus suber]	--	SubName: Full=Uncharacterized protein {ECO:0000313|EMBL:EQC34137.1};	Urea transporter	GO:0016021,integral component of membrane; GO:0022857,transmembrane transporter activity	--
Cluster-13889.0	TRUE	TRUE	FALSE	0	0	0	0.46	1.23	1.18	1.73	2.34	1.48	0	0	0	14.02	34.46	37.42	48.14	64.92	43.15	K00413 ubiquinol-cytochrome c reductase cytochrome c1 subunit | (RefSeq) cytochrome c1, heme protein, mitochondrial-like (A)	cytochrome c1, heme protein, mitochondrial [Quercus suber]	RecName: Full=Cytochrome c1-2, heme protein, mitochondrial; AltName: Full=Clone PC18I; AltName: Full=Complex III subunit 4-2; AltName: Full=Complex III subunit IV-2; AltName: Full=Cytochrome b-c1 complex subunit 4-2; AltName: Full=Ubiquinol-cytochrome-c reductase complex cytochrome c1 subunit 2; Short=Cytochrome c-1-2; Flags: Precursor; Fragment;	SubName: Full=Cytochrome c1, heme protein, mitochondrial {ECO:0000313|EMBL:JAT55339.1}; Flags: Fragment;	Cytochrome c1	GO:0016021,integral component of membrane; GO:0005743,mitochondrial inner membrane; GO:0070469,respiratory chain; GO:0009055,electron transfer activity; GO:0020037,heme binding; GO:0046872,metal ion binding	Cytochrome C oxidase, cbb3-type, subunit III
Cluster-13943.0	FALSE	TRUE	TRUE	0.1	0.14	0.11	0.37	0.66	0.29	1.45	1.2	1.27	4	6	5	16	26	13	57	47	52	--	bag family molecular chaperone regulator 1b [Quercus suber]	--	--	BCL2-associated athanogene-like proteins and related BAG family chaperone regulators	--	--
Cluster-14021.0	TRUE	TRUE	FALSE	0.86	0.36	0.71	0.11	0.09	0	0	0.08	0	37.06	16.81	34.63	5	4	0	0	3.48	0	K00234 succinate dehydrogenase (ubiquinone) flavoprotein subunit [EC:1.3.5.1] | (RefSeq) probable succinate dehydrogenase [ubiquinone] flavoprotein subunit, mitochondrial (A)	putative succinate dehydrogenase [ubiquinone]	RecName: Full=Succinate dehydrogenase [ubiquinone] flavoprotein subunit, mitochondrial; EC=1.3.5.1 {ECO:0000250|UniProtKB:P31040}; AltName: Full=Flavoprotein subunit of complex II; Short=FP; Flags: Precursor;	RecName: Full=Succinate dehydrogenase [ubiquinone] flavoprotein subunit, mitochondrial {ECO:0000256|RuleBase:RU362051}; EC=1.3.5.1 {ECO:0000256|RuleBase:RU362051};	Succinate dehydrogenase, flavoprotein subunit	GO:0005749,mitochondrial respiratory chain complex II, succinate dehydrogenase complex (ubiquinone); GO:0045273,respiratory chain complex II; GO:0009055,electron transfer activity; GO:0050660,flavin adenine dinucleotide binding; GO:0008177,succinate dehydrogenase (ubiquinone) activity; GO:0000104,succinate dehydrogenase activity; GO:0009061,anaerobic respiration; GO:0006121,mitochondrial electron…	Fumarate reductase flavoprotein C-term
Cluster-14039.0	FALSE	TRUE	TRUE	3.63	3.66	3.57	1.93	1.85	1.89	0.2	0.29	0.41	254	274	282	149	131	151	14	20	30	K13466 EIX receptor 1/2 | (RefSeq) Eix2; EIX receptor 2 (A)	PREDICTED: LRR receptor-like serine/threonine-protein kinase GSO1 [Vitis vinifera]	RecName: Full=Receptor like protein 7 {ECO:0000303|PubMed:18434605}; Short=AtRLP7 {ECO:0000303|PubMed:18434605}; Flags: Precursor;	SubName: Full=Uncharacterized protein {ECO:0000313|EMBL:JAG93249.1};	FOG: Leucine rich repeat	GO:0016021,integral component of membrane	Leucine Rich repeat
Cluster-14043.0	FALSE	TRUE	TRUE	0.22	0.06	0	0.2	0.06	0.09	1.1	1.32	1.56	7	2	0	7	2	3.38	35.24	42	52.2	--	--	--	--	--	--	--
Cluster-14049.0	TRUE	FALSE	FALSE	1.24	1.4	1.28	0.06	0.17	0.03	0.9	0.61	0.98	38.67	46.41	44.88	2	5.44	1	28	19	32	K11294 nucleolin | (RefSeq) 28 kDa ribonucleoprotein, chloroplastic-like (A)	Cold-inducible RNA-binding protein [Tetrabaena socialis]	RecName: Full=31 kDa ribonucleoprotein, chloroplastic; Flags: Precursor;	SubName: Full=Single-stranded TG1-3 DNA-binding protein {ECO:0000313|EMBL:JAT61055.1};	FOG: RRM domain	GO:0009507,chloroplast; GO:0030529,NA; GO:0003723,RNA binding; GO:0006397,mRNA processing	RNA recognition motif. (a.k.a. RRM, RBD, or RNP domain)
Cluster-1406.0	FALSE	TRUE	FALSE	1.04	0.47	0.98	0.34	0	0.96	0	0.16	0.16	31.89	15.18	33.53	11.46	0	33.41	0	4.7	4.95	--	--	--	--	--	--	--
Cluster-14064.0	TRUE	TRUE	FALSE	2.42	2.21	3.53	0.13	0.53	0	0.4	0.73	0	67.36	65.09	109.39	3.86	14.69	0	11	20	0	--	unknown [Picea sitchensis]	--	SubName: Full=Uncharacterized protein {ECO:0000313|EMBL:ABK26770.1};	--	--	Protein of unknown function (DUF1499)
Cluster-1408.0	TRUE	TRUE	FALSE	0.11	0.07	0.09	0.37	0.38	0.46	0.53	0.62	0.5	10	7	9	36	34	47	47	55	46	--	uncharacterized protein CFP56_63983 [Quercus suber]	--	--	--	--	Protein of unknown function (DUF2457)
Cluster-14094.0	FALSE	TRUE	TRUE	0	0.49	0.06	0.59	1.16	0.69	2.34	1.55	2.23	0	8	1	10	18	12	36	24	36	--	PREDICTED: probable endo-beta-1,4-glucanase D [Pyrus x bretschneideri]	--	SubName: Full=Uncharacterized protein {ECO:0000313|EMBL:ACF78974.1};	--	--	Glycosyl hydrolase family 61
Cluster-14123.0	TRUE	TRUE	TRUE	7.93	13.43	9.25	3.16	3.76	4.14	0.71	0.26	0.76	92	161	117	39	43	53	8	3	9	--	--	--	--	--	--	--
Cluster-14126.0	TRUE	TRUE	FALSE	1.42	1.94	2.25	0.45	0.61	0.36	0	0	0	49	71	87	17	21	14	0	0	0	K15196 transcription factor IIIB 90 kDa subunit | (RefSeq) hypothetical protein (A)	unknown [Picea sitchensis]	RecName: Full=F-box only protein 6;	SubName: Full=Uncharacterized protein {ECO:0000313|EMBL:ABR18433.1};	--	GO:0004842,ubiquitin-protein transferase activity; GO:0010305,leaf vascular tissue pattern formation; GO:0010928,regulation of auxin mediated signaling pathway; GO:0031146,SCF-dependent proteasomal ubiquitin-dependent protein catabolic process; GO:0060776,simple leaf morphogenesis	F-box-like
Cluster-14132.0	FALSE	TRUE	TRUE	0.53	0.5	0.49	0.11	0.23	0.41	1.77	1.45	0.99	17.01	17	17.49	4	7.41	15	56.69	46.08	33.03	--	hypothetical protein CFP56_19667 [Quercus suber]	RecName: Full=Lectin-B; AltName: Full=PL-B; Flags: Precursor;	SubName: Full=Uncharacterized protein {ECO:0000313|EMBL:OAE35136.1};	--	GO:0030246,carbohydrate binding; GO:0008061,chitin binding; GO:0051781,positive regulation of cell division; GO:0045840,positive regulation of mitotic nuclear division	Chitin recognition protein
Cluster-14235.0	FALSE	TRUE	FALSE	0.03	0	0	0	0	0.43	0.35	0.75	0.93	1.77	0	0	0	0	29.58	20.69	44.2	58.16	K19613 leucine-rich repeat protein SHOC2 | (RefSeq) putative disease resistance protein RGA4 (A)	unknown [Picea sitchensis]	RecName: Full=Disease resistance protein TAO1 {ECO:0000305}; AltName: Full=Protein TARGET OF AVRB OPERATION 1 {ECO:0000303|PubMed:18424557};	SubName: Full=Uncharacterized protein {ECO:0000313|EMBL:ABR17027.1};	--	GO:0043531,ADP binding; GO:0005524,ATP binding; GO:0042742,defense response to bacterium; GO:0009816,defense response to bacterium, incompatible interaction; GO:0007165,signal transduction	Leucine Rich Repeat
Cluster-14312.0	FALSE	TRUE	FALSE	3.6	2.78	2.7	0.37	2.13	0.55	0.93	0.46	0.86	107.36	88.02	90.07	12.03	63.67	18.42	27.72	13.5	26.65	K01625 2-dehydro-3-deoxyphosphogluconate aldolase / (4S)-4-hydroxy-2-oxoglutarate aldolase [EC:4.1.2.14 4.1.3.42] | (RefSeq) 2-dehydro-3-deoxyphosphogluconate aldolase, 4-hydroxy-2-oxoglutarate aldolase (A)	uncharacterized protein LOC105631275 isoform X2 [Jatropha curcas]	--	SubName: Full=Uncharacterized protein {ECO:0000313|EMBL:KDP40578.1};	--	GO:0016829,lyase activity; GO:0008152,metabolic process	KDPG and KHG aldolase
Cluster-1435.0	TRUE	TRUE	FALSE	2.02	1.55	1.74	0.27	0.37	0.2	0	0.04	0.09	82	67	79	12	15	9	0	1.73	4	K08150 MFS transporter, SP family, solute carrier family 2 (myo-inositol transporter), member 13 | (RefSeq) probable inositol transporter 2 isoform X1 (A)	lactose permease [Quercus suber]	RecName: Full=Probable polyol transporter 6;	SubName: Full=High-affinity glucose transporter {ECO:0000313|EMBL:JAT61299.1}; Flags: Fragment;	Predicted transporter (major facilitator superfamily)	GO:0016021,integral component of membrane; GO:0005355,glucose transmembrane transporter activity; GO:0005351,carbohydrate:proton symporter activity; GO:0046323,glucose import; GO:0035428,NA	Fungal trichothecene efflux pump (TRI12)
Cluster-14387.0	TRUE	FALSE	TRUE	2.18	2.73	3.64	1.06	1.24	1	2.21	3.21	2.72	141.37	188.82	265.86	75.48	81.3	74.26	143.83	206.24	184.07	K15015 solute carrier family 32 (vesicular inhibitory amino acid transporter) | (RefSeq) vacuolar amino acid transporter 1 (A)	PREDICTED: vacuolar amino acid transporter 1 [Beta vulgaris subsp. vulgaris]	RecName: Full=Amino acid transporter AVT1C {ECO:0000305}; Short=AtAvt1C {ECO:0000303|PubMed:27925655};	SubName: Full=TSA: Wollemia nobilis Ref_Wollemi_Transcript_11975_2347 transcribed RNA sequence {ECO:0000313|EMBL:JAG87612.1};	Amino acid transporters	GO:0016021,integral component of membrane; GO:0005774,vacuolar membrane; GO:0015171,amino acid transmembrane transporter activity; GO:0003333,amino acid transmembrane transport	Transmembrane amino acid transporter protein
Cluster-14673.0	FALSE	TRUE	FALSE	1.03	1.15	1.29	0.77	1.17	0.62	0	0	0	34.32	40.95	48.33	28.23	39.3	23.5	0	0	0	K15613 homeobox protein Meis1 | (RefSeq) homeotic protein knotted-1 isoform X1 (A)	homeobox protein [Picea abies]	RecName: Full=Homeobox protein knotted-1-like 1; AltName: Full=Protein BREVIPEDICELLUS; AltName: Full=Protein KNAT1;	SubName: Full=Homeobox protein {ECO:0000313|EMBL:AAC84001.1};	Transcription factor MEIS1 and related HOX domain proteins	GO:0005634,nucleus; GO:0003700,DNA-binding transcription factor activity; GO:0043565,sequence-specific DNA binding; GO:0045165,cell fate commitment; GO:0001708,cell fate specification; GO:0010051,xylem and phloem pattern formation; GO:0010089,xylem development	ELK domain
Cluster-1469.0	TRUE	FALSE	FALSE	0.74	0.57	0.47	1.27	1.2	1.16	1.09	1.31	1.09	32	26	23	60	52	57	47	56	49	K04441 p38 MAP kinase [EC:2.7.11.24] | (RefSeq) mitogen-activated protein kinase Hog1 (A)	mitogen-activated protein kinase hog1 [Quercus suber]	RecName: Full=Mitogen-activated protein kinase 3; Short=AtMPK3; Short=MAP kinase 3; EC=2.7.11.24;	RecName: Full=Mitogen-activated protein kinase {ECO:0000256|RuleBase:RU361165, ECO:0000256|SAAS:SAAS00652812}; EC=2.7.11.24 {ECO:0000256|RuleBase:RU361165, ECO:0000256|SAAS:SAAS00652812};	Mitogen-activated protein kinase	GO:0005737,cytoplasm; GO:0005634,nucleus; GO:0005524,ATP binding; GO:0004707,MAP kinase activity; GO:0004672,protein kinase activity; GO:0009738,abscisic acid-activated signaling pathway; GO:0010120,camalexin biosynthetic process; GO:0042742,defense response to bacterium; GO:0050832,defense response to fungus; GO:0010229,inflorescence development; GO:0048481,plant ovule development; GO:0009626,pl…	Kinetochore Sim4 complex subunit FTA2
Cluster-14693.0	FALSE	TRUE	TRUE	2.84	3.75	3.89	2.85	3.36	4.47	1.57	2.08	1.36	266.26	375.8	412.11	294.47	318.37	479.62	147.67	193.79	132.93	K09422 transcription factor MYB, plant | (RefSeq) single myb histone 1-like (A)	hypothetical protein PHYPA_017560 [Physcomitrella patens]	RecName: Full=Single myb histone 5; AltName: Full=Protein SINGLE MYB HISTONE5;	SubName: Full=Uncharacterized protein {ECO:0000313|EMBL:ERM97088.1};	--	GO:0000785,chromatin; GO:0000781,chromosome, telomeric region; GO:0005730,nucleolus; GO:0000786,nucleosome; GO:0005634,nucleus; GO:0003691,double-stranded telomeric DNA binding; GO:0042803,protein homodimerization activity; GO:0043047,single-stranded telomeric DNA binding; GO:0006334,nucleosome assembly; GO:0006355,regulation of transcription, DNA-templated; GO:0006351,transcription, DNA-templated	HNH endonuclease
Cluster-14746.0	TRUE	TRUE	FALSE	1.65	1.85	1.4	0.12	0.35	0.15	0.22	0.22	0.05	38	45	36	3	8	4	5	5	1.24	K00026 malate dehydrogenase [EC:1.1.1.37] | (RefSeq) malate dehydrogenase, mitochondrial-like (A)	malate dehydrogenase, mitochondrial [Quercus suber]	RecName: Full=Malate dehydrogenase, mitochondrial; EC=1.1.1.37; Flags: Precursor;	RecName: Full=Malate dehydrogenase {ECO:0000256|RuleBase:RU003405}; EC=1.1.1.37 {ECO:0000256|RuleBase:RU003405};	NAD-dependent malate dehydrogenase	GO:0005759,mitochondrial matrix; GO:0030060,L-malate dehydrogenase activity; GO:0005975,carbohydrate metabolic process; GO:0006108,malate metabolic process; GO:0006099,tricarboxylic acid cycle	3-beta hydroxysteroid dehydrogenase/isomerase family
Cluster-14888.0	TRUE	TRUE	TRUE	5.78	4.05	4.66	12.28	12.2	12.14	0.85	1.31	1.79	128.78	94.95	115.26	296.99	271.78	304.36	18.74	28.84	41.27	K10712 cysteamine dioxygenase [EC:1.13.11.19] | (RefSeq) plant cysteine oxidase 3 (A)	unknown [Picea sitchensis]	RecName: Full=Plant cysteine oxidase 4 {ECO:0000303|PubMed:24599061}; EC=1.13.11.20;	SubName: Full=Uncharacterized protein {ECO:0000313|EMBL:JAG97703.1};	Uncharacterized conserved protein	GO:0005737,cytoplasm; GO:0005634,nucleus; GO:0017172,cysteine dioxygenase activity; GO:0046872,metal ion binding	PCO_ADO
Cluster-14899.0	FALSE	TRUE	FALSE	0.56	0.49	0.3	0.26	0	0.48	0	0	0	38.65	36.11	23.19	19.8	0	37.58	0	0	0	K18592 gamma-glutamyltranspeptidase / glutathione hydrolase / leukotriene-C4 hydrolase [EC:2.3.2.2 3.4.19.13 3.4.19.14] | (RefSeq) gamma-glutamyltranspeptidase 1-like (A)	gamma-glutamyltranspeptidase 1-like [Asparagus officinalis]	RecName: Full=Glutathione hydrolase 1; EC=3.4.19.13; AltName: Full=Gamma-glutamyltransferase 1; AltName: Full=Gamma-glutamyltranspeptidase 1; EC=2.3.2.2; Flags: Precursor;	SubName: Full=Gamma-glutamyltranspeptidase 1 {ECO:0000313|EMBL:JAT56403.1};	Gamma-glutamyltransferase	GO:0048046,apoplast; GO:0009505,plant-type cell wall; GO:0009506,plasmodesma; GO:0016756,glutathione gamma-glutamylcysteinyltransferase activity; GO:0036374,glutathione hydrolase activity; GO:0102953,hypoglycin A gamma-glutamyl transpeptidase activity; GO:0103068,leukotriene C4 gamma-glutamyl transferase activity; GO:0006751,glutathione catabolic process; GO:0006979,response to oxidative stress	Gamma-glutamyltranspeptidase
Cluster-1503.0	FALSE	TRUE	FALSE	0.3	0.32	0.29	0.4	0.5	0.5	0.8	0.79	1.04	15	17	16	22	25	28	40	39	54	K23039 nuclear polyadenylated RNA-binding protein NAB2 | (RefSeq) nuclear polyadenylated RNA-binding protein NAB2-like (A)	zinc finger ccch domain-containing protein 14 [Quercus suber]	--	--	Nuclear polyadenylated RNA binding protein	--	RNA-binding, Nab2-type zinc finger
Cluster-15080.0	FALSE	TRUE	FALSE	0	0	0	0.2	0.54	0	1.41	1.21	0.9	0	0	0	14.25	35	0	90.67	76.88	60.08	K17679 ATP-dependent RNA helicase MSS116, mitochondrial [EC:3.6.4.13] | (RefSeq) ATP-dependent RNA helicase mss116, mitochondrial-like (A)	atp-dependent rna helicase, mitochondrial [Quercus suber]	RecName: Full=DEAD-box ATP-dependent RNA helicase 25; EC=3.6.4.13;	SubName: Full=Uncharacterized protein {ECO:0000313|EMBL:ACO68126.1};	ATP-dependent RNA helicase pitchoune	GO:0005737,cytoplasm; GO:0005730,nucleolus; GO:0005524,ATP binding; GO:0004004,ATP-dependent RNA helicase activity; GO:0003723,RNA binding; GO:0010501,RNA secondary structure unwinding	ERCC3/RAD25/XPB C-terminal helicase
Cluster-15144.0	FALSE	TRUE	TRUE	1.49	1.15	0.89	1.43	1.98	1.74	3.94	5.62	4.48	76	62.84	51.26	80.44	101.82	101.16	201.59	284.8	239	K03511 DNA polymerase kappa [EC:2.7.7.7] | (RefSeq) DNA polymerase kappa (A)	hypothetical protein AXG93_1793s1400 [Marchantia polymorpha subsp. ruderalis]	RecName: Full=Synaptotagmin-5; AltName: Full=NTMC2T2.1; AltName: Full=Synaptotagmin E;	SubName: Full=Uncharacterized protein {ECO:0000313|EMBL:OAE32206.1};	Ca2+-dependent lipid-binding protein CLB1/vesicle protein vp115/Granuphilin A, contains C2 domain	GO:0012505,endomembrane system; GO:0005783,endoplasmic reticulum; GO:0016021,integral component of membrane; GO:0005886,plasma membrane; GO:0009506,plasmodesma; GO:0008289,lipid binding; GO:0046872,metal ion binding; GO:0006869,lipid transport	Synaptotagmin-like mitochondrial-lipid-binding domain
Cluster-15155.0	FALSE	TRUE	TRUE	15.78	19.43	14.59	12.27	11.59	12.78	2.6	2.49	3.13	91	111	88	72	64	78	14	14	18	--	--	--	--	--	--	--
Cluster-15350.2	FALSE	TRUE	TRUE	0.26	0.02	0.04	0.23	0.38	0.37	1.57	1.33	1.82	6.25	0.51	1	5.98	9.04	9.88	37.19	31.46	45	K15397 3-ketoacyl-CoA synthase [EC:2.3.1.199] | (RefSeq) 3-ketoacyl-CoA synthase 17-like (A)	protein RADIALIS-like 3 [Hevea brasiliensis]	RecName: Full=Transcription factor RADIALIS;	SubName: Full=Radialis {ECO:0000313|EMBL:AKC43539.1};	Zuotin and related molecular chaperones (DnaJ superfamily), contains DNA-binding domains	GO:0005634,nucleus; GO:0003677,DNA binding; GO:0048262,determination of dorsal/ventral asymmetry; GO:0009908,flower development; GO:0006355,regulation of transcription, DNA-templated; GO:0006351,transcription, DNA-templated	Skp1 family, dimerisation domain
Cluster-154.0	FALSE	TRUE	TRUE	0.11	0.08	0.11	0.22	0.15	0.24	0.52	0.73	0.85	11	8	12	24	14.78	26.24	51	71	87	--	hypothetical protein CFP56_04255 [Quercus suber]	--	--	--	--	Exopolysaccharide biosynthesis protein YbjH
Cluster-15582.0	TRUE	TRUE	FALSE	5.1	5.66	4.98	0.4	0.22	0.84	0	0.29	0.07	71	82	76	6	3	13	0	4	1	--	--	--	--	--	--	--
Cluster-1569.0	FALSE	TRUE	FALSE	0.76	0.81	0.58	1.29	0.71	1.27	2.38	2.55	1.43	36.61	41.56	31.57	68.03	34.58	69.76	114.96	121.58	72.09	K10967 alpha 1,2-mannosyltransferase [EC:2.4.1.-] | (RefSeq) alpha-1,2 mannosyltransferase KTR1-like (A)	alpha-1,2 mannosyltransferase ktr1 [Quercus suber]	--	SubName: Full=Glycolipid 2-alpha-mannosyltransferase 1 {ECO:0000313|EMBL:KFM24039.1};	Glycolipid 2-alpha-mannosyltransferase (alpha-1,2-mannosyltransferase)	GO:0016020,membrane; GO:0000030,mannosyltransferase activity; GO:0006486,protein glycosylation	Glycolipid 2-alpha-mannosyltransferase
Cluster-15796.0	FALSE	TRUE	TRUE	0.02	0	0.05	0.17	0.07	0.24	0.58	0.57	0.3	1.13	0	3.23	11.03	4.35	16.22	34.44	33.43	18.37	--	--	--	--	--	--	--
Cluster-15803.0	FALSE	FALSE	TRUE	0	1.3	0.29	0.6	0.33	0.64	1.65	3.15	2.64	0	21	5	10	5	11	25	48	42	K02872 large subunit ribosomal protein L13Ae | (RefSeq) 60S ribosomal protein L16-like (A)	60S ribosomal protein L13a-2 [Zea mays]	RecName: Full=60S ribosomal protein L13a;	SubName: Full=60S ribosomal protein L16 {ECO:0000313|EMBL:JAT40679.1};	60S ribosomal protein L13a	GO:0015934,large ribosomal subunit; GO:0003735,structural constituent of ribosome; GO:0006412,translation	Ribosomal protein L13
Cluster-15831.0	FALSE	TRUE	FALSE	0.47	0.19	0.37	0.76	0.37	0.96	1.16	1.39	0.64	13.68	6	12	24.48	11	31.87	33.78	40.36	19.56	--	branched-chain-amino-acid aminotransferase-like protein 1 [Quercus suber]	--	SubName: Full=Branched-chain-amino-acid aminotransferase-like protein 2-like {ECO:0000313|EMBL:JAC61365.1};	--	GO:0008483,transaminase activity	Sulfotransferase family
Cluster-1585.0	TRUE	TRUE	FALSE	2.55	2.38	3.11	0.38	0.65	1.05	0	0.12	0	85.93	85.06	117	14	22.03	40	0	4.14	0	--	--	--	SubName: Full=Uncharacterized protein {ECO:0000313|EMBL:JAT63052.1};	--	--	--
Cluster-15956.0	TRUE	FALSE	TRUE	0.62	0.94	0.41	3.03	4.21	4.63	0.55	1.17	1.04	7	11	5	36.44	47	57.79	6	13	12	K02923 large subunit ribosomal protein L38e | (RefSeq) 60S ribosomal protein L38-like (A)	60s ribosomal protein l38 [Quercus suber]	RecName: Full=60S ribosomal protein L38;	SubName: Full=60S ribosomal protein L38 {ECO:0000313|EMBL:AAO13217.1}; SubName: Full=Ribosomal protein L38 {ECO:0000313|EMBL:EDO96835.1};	60S ribosomal protein L38	GO:0022625,cytosolic large ribosomal subunit; GO:0022626,cytosolic ribosome; GO:0003723,RNA binding; GO:0003735,structural constituent of ribosome; GO:0022618,ribonucleoprotein complex assembly; GO:0006412,translation	Early Protein (E6)
Cluster-15993.5	TRUE	TRUE	FALSE	0.66	0.98	1.47	0.26	0	0.1	0	0	0	32	50.71	80.53	14.17	0	5.72	0	0	0	--	uncharacterized protein LOC105173345 [Sesamum indicum]	--	--	--	--	--
Cluster-16010.0	FALSE	TRUE	FALSE	0.77	0.67	0.57	0.31	0.51	0.51	0.04	0.06	0.21	36	33	30	16	24	27	2	3	10	--	--	--	--	--	--	--
Cluster-16012.0	TRUE	FALSE	FALSE	3.69	2.44	2.45	0.22	0.54	0.28	1.18	2.49	1.27	48	33	35	3	7	4	15	32	17	K02877 large subunit ribosomal protein L15e | (RefSeq) 60S ribosomal protein L15 (A)	hypothetical protein AXG93_1130s1390 [Marchantia polymorpha subsp. ruderalis]	RecName: Full=60S ribosomal protein L15;	RecName: Full=Ribosomal protein L15 {ECO:0000256|RuleBase:RU000663};	60s ribosomal protein L15	GO:0005840,ribosome; GO:0003735,structural constituent of ribosome; GO:0006412,translation	Ribosomal L15
Cluster-16023.0	FALSE	TRUE	TRUE	1.78	2.1	1.61	3.04	2.4	3.35	0.64	0.66	1.17	83.12	104.35	84.4	155.91	113.23	178.36	29.77	30.59	57.01	K16297 serine carboxypeptidase-like clade II [EC:3.4.16.-] | (RefSeq) serine carboxypeptidase-like 31 isoform X1 (A)	hypothetical protein AQUCO_02400087v1 [Aquilegia coerulea]	RecName: Full=Serine carboxypeptidase-like 31; EC=3.4.16.-; Flags: Precursor;	RecName: Full=Carboxypeptidase {ECO:0000256|RuleBase:RU361156}; EC=3.4.16.- {ECO:0000256|RuleBase:RU361156};	Serine carboxypeptidases (lysosomal cathepsin A)	GO:0005576,extracellular region; GO:0005773,vacuole; GO:0004185,serine-type carboxypeptidase activity; GO:0051603,proteolysis involved in cellular protein catabolic process	Serine carboxypeptidase
Cluster-16094.0	TRUE	TRUE	FALSE	0.84	1.04	0.92	0.14	0.05	0.04	0.02	0.03	0.03	27.15	35.45	33.25	5	1.5	1.5	0.5	1	1	--	alkali-sensitive linkage protein 1 [Quercus suber]	--	SubName: Full=Putative serine rich protein {ECO:0000313|EMBL:CBJ29485.1};	--	--	Glycosyl hydrolase catalytic core
Cluster-16095.0	FALSE	TRUE	FALSE	1.98	0.83	1.09	0.53	0.69	0.44	0	0	0.12	69.14	30.76	42.49	20.4	24.36	17.39	0	0	4.47	--	hypothetical protein CFP56_11558 [Quercus suber]	--	SubName: Full=Uncharacterized protein {ECO:0000313|EnsemblProtists:Phyra72402};	--	GO:0008199,ferric iron binding; GO:0016702,oxidoreductase activity, acting on single donors with incorporation of molecular oxygen, incorporation of two atoms of oxygen; GO:0006725,cellular aromatic compound metabolic process	Dioxygenase
Cluster-16099.0	TRUE	TRUE	TRUE	6.68	6.89	6.17	2.29	2.94	2.55	1.51	1.05	1.19	424.04	467.02	440.5	160.23	188.16	184.74	96.39	66	79	K12175 COP9 signalosome complex subunit 1 | (RefSeq) probable methyltransferase PMT15 (A)	unknown [Picea sitchensis]	RecName: Full=Probable methyltransferase PMT17; EC=2.1.1.-;	SubName: Full=Uncharacterized protein {ECO:0000313|EMBL:ABR16934.1};	--	GO:0005737,cytoplasm; GO:0005789,endoplasmic reticulum membrane; GO:0016021,integral component of membrane; GO:0008757,S-adenosylmethionine-dependent methyltransferase activity; GO:0032259,methylation	Methyltransferase domain
Cluster-16123.0	FALSE	TRUE	TRUE	3.15	4.53	2.23	4.13	4.32	5.52	1.24	1.02	0.88	65.63	99.24	51.48	93.3	89.83	129.35	25.52	21.06	18.9	--	--	--	--	--	--	--
Cluster-16172.0	FALSE	FALSE	TRUE	1.59	2.28	2.69	0.84	1.34	1.3	2.51	2.78	3.14	35.51	53.59	66.55	20.38	29.74	32.61	55.47	61.25	72.56	K11982 E3 ubiquitin-protein ligase RNF115/126 [EC:2.3.2.27] | (RefSeq) CIP8B-2; hypothetical protein (A)	hypothetical protein AXG93_1024s1070 [Marchantia polymorpha subsp. ruderalis]	RecName: Full=E3 ubiquitin-protein ligase RING1; EC=2.3.2.27; AltName: Full=RING finger protein 1; AltName: Full=RING-type E3 ubiquitin transferase RING1 {ECO:0000305};	SubName: Full=Uncharacterized protein {ECO:0000313|EMBL:JAG94123.1};	FOG: Predicted E3 ubiquitin ligase	GO:0046872,metal ion binding; GO:0004842,ubiquitin-protein transferase activity; GO:0090378,seed trichome elongation	P-11 zinc finger
Cluster-16189.0	FALSE	TRUE	FALSE	0.3	0.41	0.37	0.1	0.45	0.52	0.93	1.34	0.76	16	23	22	6	24	31	49	70	42	K17560 unconventional prefoldin RPB5 interactor 1 | (RefSeq) uncharacterized protein LOC112018607 (A)	hypothetical protein CFP56_13277 [Quercus suber]	--	--	--	--	Domain of unknown function (DUF3835)
Cluster-16196.0	FALSE	TRUE	TRUE	6.42	7.44	8.01	4.82	4.93	6.4	0.5	0.21	0.61	92	111	126	74	70	102	7	3	9	--	--	--	--	--	--	--
Cluster-16232.0	TRUE	TRUE	FALSE	1.91	2.59	3.56	0	0.48	0.36	1.14	1.17	0.97	32.35	46.01	66.82	0	8.03	6.86	19.08	19.59	17.03	K12881 THO complex subunit 4 | (RefSeq) THO complex subunit 4A-like isoform X1 (A)	29 kDa ribonucleoprotein B, chloroplastic [Apostasia shenzhenica]	RecName: Full=THO complex subunit 4B; AltName: Full=ALYREF homolog 2; Short=AtALY2;	SubName: Full=mRNA export protein mlo3 {ECO:0000313|EMBL:JAT66848.1};	RRM motif-containing protein	GO:0005654,nucleoplasm; GO:0003729,mRNA binding; GO:0051028,mRNA transport	Occluded RNA-recognition motif
Cluster-16250.0	FALSE	TRUE	FALSE	0.56	0.84	0.28	0.87	1.39	0.83	2.2	2.19	1.79	37	59	21	63	92	62	145	143	123	K10246 fatty acid elongase 3 [EC:2.3.1.199] | (RefSeq) long chain fatty acid elongase (A)	putative fatty acid elongation protein 3 [Quercus suber]	--	SubName: Full=Elongation of fatty acids protein sre1 {ECO:0000313|EMBL:JAT65027.1};	Long chain fatty acid elongase	GO:0016021,integral component of membrane	GNS1/SUR4 family
Cluster-16321.0	TRUE	FALSE	TRUE	0.44	0.74	0.57	2.34	3.39	2.02	0.32	0.52	0.45	11.29	20	16.29	64.85	86.66	58.11	8	13.1	12	K02938 large subunit ribosomal protein L8e | (RefSeq) 60S ribosomal protein L2-like (A)	predicted protein [Hordeum vulgare subsp. vulgare]	RecName: Full=60S ribosomal protein L8; AltName: Full=L2; AltName: Full=Ribosomal protein TL2;	SubName: Full=Predicted protein {ECO:0000313|EMBL:BAJ90234.1};	60s ribosomal protein L2/L8	GO:0022625,cytosolic large ribosomal subunit; GO:0003723,RNA binding; GO:0003735,structural constituent of ribosome; GO:0002181,cytoplasmic translation	Ribosomal Proteins L2, RNA binding domain
Cluster-16326.0	FALSE	TRUE	FALSE	0.54	0.35	0.19	0.54	0.45	0.97	1.34	1.22	1.03	20	14	8	22	17	41	50	45	40	K05529 mannan polymerase complexes MNN9 subunit [EC:2.4.1.232] | (RefSeq) mannan polymerase complex subunit mnn9-like (A)	mannan polymerase complexes subunit mnn9 [Quercus suber]	--	SubName: Full=Predicted protein {ECO:0000313|EMBL:EDQ70272.1}; Flags: Fragment;	--	--	Anp1
Cluster-16342.0	TRUE	FALSE	TRUE	0	0	0.38	1.87	2.25	2.7	0.12	0.23	0.16	0	0	12.38	59.11	65.44	88.39	3.52	6.59	4.72	--	--	--	SubName: Full=TSA: Wollemia nobilis Ref_Wollemi_Transcript_12549_4809 transcribed RNA sequence {ECO:0000313|EMBL:JAG87424.1};	--	GO:0016021,integral component of membrane	--
Cluster-16402.0	FALSE	TRUE	TRUE	0.31	0.34	0.3	0.25	0.43	0.45	1	1.14	0.91	17	20	19	15.1	24	28.82	56	63	53	--	uncharacterized protein CFP56_10154 [Quercus suber]	--	SubName: Full=Predicted protein {ECO:0000313|EMBL:BAK02005.1};	--	--	Fungal protein of unknown function (DUF1752)
Cluster-16405.0	FALSE	TRUE	TRUE	23.17	28.33	24.27	13.81	13.63	13.07	2.52	2.28	1.21	238.05	299.16	270.42	150.09	137.59	147.46	25	23.03	12.68	K14488 SAUR family protein | (RefSeq) auxin-induced protein 15A (A)	unknown [Picea sitchensis]	RecName: Full=Auxin-responsive protein SAUR50 {ECO:0000303|PubMed:12036261}; AltName: Full=Protein SMALL AUXIN UP RNA 50 {ECO:0000303|PubMed:12036261};	SubName: Full=Uncharacterized protein {ECO:0000313|EMBL:ABR17640.1};	--	GO:0009734,auxin-activated signaling pathway; GO:0040008,regulation of growth	Auxin responsive protein
Cluster-16409.0	FALSE	TRUE	FALSE	0.27	0.59	0.68	0.58	2.37	1.15	2.51	2.06	1.75	4.4	10	12	10	37.93	20.71	39.63	32.7	29	K02879 large subunit ribosomal protein L17 | (RefSeq) mitochondrial ribosomal protein L17 precursor (A)	54s ribosomal protein l8, mitochondrial [Quercus suber]	RecName: Full=50S ribosomal protein L17, chloroplastic {ECO:0000303|PubMed:10874046}; AltName: Full=CL17; AltName: Full=Chloroplastic large ribosomal subunit protein bL17c {ECO:0000303|PubMed:28007896}; Flags: Precursor;	SubName: Full=Mitochondrial/chloroplast ribosomal protein L17 {ECO:0000313|EMBL:EGZ14056.1};	Mitochondrial/chloroplast ribosomal protein L17	GO:0009507,chloroplast; GO:0005840,ribosome; GO:0019843,rRNA binding; GO:0003735,structural constituent of ribosome; GO:0006412,translation	Ribosomal protein L17
Cluster-16420.0	TRUE	FALSE	FALSE	0.1	0	0.1	0.64	0.18	0.51	0.11	0.08	0.41	7.39	0	9.01	53.75	13.62	44.92	8.23	6.19	32.65	K06180 23S rRNA pseudouridine1911/1915/1917 synthase [EC:5.4.99.23] | (RefSeq) pentatricopeptide repeat-containing protein At1g20230 isoform X1 (A)	unknown [Picea sitchensis]	RecName: Full=Pentatricopeptide repeat-containing protein At2g13600;	SubName: Full=Uncharacterized protein {ECO:0000313|EMBL:ABR16520.1};	FOG: PPR repeat	GO:0005739,mitochondrion; GO:0004519,endonuclease activity; GO:0003723,RNA binding; GO:0080156,mitochondrial mRNA modification; GO:0010182,sugar mediated signaling pathway	Tetratricopeptide repeat
Cluster-16461.4	FALSE	TRUE	FALSE	1.89	1.47	1.17	0.73	0.97	0.67	0.08	0.04	0.2	45	37	31	19	23	18	2	1	5	K01762 1-aminocyclopropane-1-carboxylate synthase [EC:4.4.1.14] | (Kazusa) Lj2g3v0909590.1; - (A)	1-aminocyclopropane-1-carboxylate synthase 1, partial [Pinus sylvestris]	RecName: Full=1-aminocyclopropane-1-carboxylate synthase 11; Short=ACC synthase 11; EC=4.4.1.14; AltName: Full=S-adenosyl-L-methionine methylthioadenosine-lyase 11;	SubName: Full=1-aminocyclopropane-1-carboxylate synthase 1 {ECO:0000313|EMBL:AAR11523.1}; Flags: Fragment;	1-aminocyclopropane-1-carboxylate synthase, and related proteins	GO:0016847,1-aminocyclopropane-1-carboxylate synthase activity; GO:0030170,pyridoxal phosphate binding; GO:0009693,ethylene biosynthetic process; GO:0009835,fruit ripening	Beta-eliminating lyase
Cluster-16581.0	FALSE	TRUE	FALSE	0.42	0.44	0.34	1.07	0.84	0.41	1.46	1.98	0.81	9	10	8	25	18	10	31	42	18	K17435 large subunit ribosomal protein L54 | (RefSeq) uncharacterized protein LOC112023592 (A)	54s ribosomal protein l37, mitochondrial [Quercus suber]	--	--	Mitochondrial/chloroplast ribosomal protein L54/L37	--	Mitochondrial ribosomal protein L37
Cluster-16601.0	FALSE	TRUE	FALSE	0.12	0.19	0.09	0.11	0.23	0.43	0.6	0.53	0.73	6	10	5	6	12	25	30.25	26.65	38.84	K04354 serine/threonine-protein phosphatase 2A regulatory subunit B | (RefSeq) protein phosphatase PP2A regulatory subunit B-like (A)	protein phosphatase pp2a regulatory subunit b [Quercus suber]	RecName: Full=Serine/threonine protein phosphatase 2A 55 kDa regulatory subunit B beta isoform; Short=AtB beta; Short=PP2A, subunit B, beta isoform;	RecName: Full=Serine/threonine-protein phosphatase 2A 55 kDa regulatory subunit B {ECO:0000256|RuleBase:RU331113};	Serine/threonine protein phosphatase 2A, regulatory subunit	GO:0005829,cytosol; GO:0000159,protein phosphatase type 2A complex; GO:0019888,protein phosphatase regulator activity; GO:0032502,developmental process; GO:0000278,mitotic cell cycle; GO:0070262,peptidyl-serine dephosphorylation; GO:0006470,protein dephosphorylation	WD domain, G-beta repeat
Cluster-16604.0	TRUE	TRUE	FALSE	3.49	3.16	3.88	0.4	0	0	0	0	0	30.69	28.32	36.73	3.67	0	0	0	0	0	--	--	--	--	--	--	--
Cluster-1662.0	FALSE	TRUE	TRUE	0.05	0.32	0.18	0.17	0.14	0.1	0.62	1.02	0.71	3	22	13	12	9	7	40	65	48	K08176 MFS transporter, PHS family, inorganic phosphate transporter | (RefSeq) repressible high-affinity phosphate permease-like (A)	repressible high-affinity phosphate permease [Quercus suber]	RecName: Full=Probable inorganic phosphate transporter 1-6; Short=AtPht1;6; AltName: Full=H(+)/Pi cotransporter;	SubName: Full=Inorganic phosphate transporter PHO84 {ECO:0000313|EMBL:JAT50611.1};	Inorganic phosphate transporter	GO:0005887,integral component of plasma membrane; GO:0005315,inorganic phosphate transmembrane transporter activity; GO:0015293,symporter activity; GO:0006817,phosphate ion transport	Major Facilitator Superfamily
Cluster-16630.0	FALSE	TRUE	TRUE	0	0	0	0	0.1	0	0.6	1.48	0.99	0	0	0	0	3.62	0	21.9	54	37.95	K13348 protein Mpv17 | (RefSeq) hypothetical protein (A)	unknown [Picea sitchensis]	--	SubName: Full=Uncharacterized protein {ECO:0000313|EMBL:ABK27083.1};	Peroxisomal membrane protein MPV17 and related proteins	GO:0016021,integral component of membrane	--
Cluster-16665.3	FALSE	TRUE	TRUE	0.13	0	0.06	0.43	0.59	0.18	1.13	0.87	1.11	4	0	2	14	17.77	6.13	34	26	34.83	K14564 nucleolar protein 56 | (RefSeq) nucleolar protein 56-like (A)	nucleolar protein 56 [Quercus suber]	RecName: Full=Probable nucleolar protein 5-1; AltName: Full=MAR-binding NOP56/58 homolog 1; AltName: Full=NOP58-like protein F108; AltName: Full=Nucleolar protein 58-1;	SubName: Full=Predicted protein {ECO:0000313|EMBL:EDQ68322.1}; Flags: Fragment;	Ribosome biogenesis protein - Nop56p/Sik1p	GO:0031428,box C/D snoRNP complex; GO:0005730,nucleolus; GO:0009506,plasmodesma; GO:0032040,small-subunit processome; GO:0030515,snoRNA binding; GO:0000154,rRNA modification	snoRNA binding domain, fibrillarin
Cluster-16673.0	FALSE	TRUE	TRUE	0	0.02	0.04	0.11	0.26	0.04	0.79	0.8	0.9	0	1	2	6	13	2	39	39	46	K01285 lysosomal Pro-X carboxypeptidase [EC:3.4.16.2] | (RefSeq) lysosomal Pro-X carboxypeptidase-like (A)	putative extracellular serine carboxypeptidase [Quercus suber]	RecName: Full=Probable serine protease EDA2; EC=3.4.-.-; AltName: Full=Protein EMBRYO SAC DEVELOPMENT ARREST 2; Flags: Precursor;	SubName: Full=Prolylcarboxypeptidase (Angiotensinase c) {ECO:0000313|EMBL:KOO33339.1};	Hydrolytic enzymes of the alpha/beta hydrolase fold	GO:0005576,extracellular region; GO:0008239,dipeptidyl-peptidase activity; GO:0008236,serine-type peptidase activity; GO:0009561,megagametogenesis; GO:0006508,proteolysis	Serine carboxypeptidase S28
Cluster-16686.1	FALSE	TRUE	FALSE	0	0.12	0	0.12	0.36	0.23	0.92	0.82	0.31	0	4.37	0	4.56	12.79	9.33	32.49	28.55	11.21	K13195 cold-inducible RNA-binding protein | (RefSeq) hypothetical protein (A)	single-stranded tg1-3 dna-binding protein [Quercus suber]	RecName: Full=28 kDa ribonucleoprotein, chloroplastic; Short=28RNP;	SubName: Full=Uncharacterized protein {ECO:0000313|EMBL:JAG95384.1};	FOG: RRM domain	GO:0009507,chloroplast; GO:0030529,NA; GO:0003723,RNA binding; GO:0006397,mRNA processing	RNA recognition motif. (a.k.a. RRM, RBD, or RNP domain)
Cluster-16715.0	FALSE	TRUE	FALSE	0.25	0	0.7	2.16	3.64	2.01	2.73	3.83	2.92	2.67	0	8	24.21	37.96	23.46	28	39.95	31.61	--	--	--	--	--	--	--
Cluster-16737.0	FALSE	TRUE	TRUE	0.07	0.08	0.07	0.2	0.16	0.09	0.55	0.34	0.37	6	7	6	18	13	8	45	27	31	--	frequency clock protein [Quercus suber]	--	--	--	--	Frequency clock protein
Cluster-16742.0	FALSE	TRUE	FALSE	5.83	5.83	4.87	3.42	3.15	2.22	2.49	2.09	1.25	144	152	134	92	78	62	61	51	32	--	--	--	--	--	--	--
Cluster-16751.0	TRUE	TRUE	FALSE	1.34	0.61	1.2	0	0	0	0	0	0	36.58	17.71	36.51	0	0	0	0	0	0	K10691 E3 ubiquitin-protein ligase UBR4 [EC:2.3.2.27] | (RefSeq) LOC109762802; auxin transport protein BIG (A)	unknown [Picea sitchensis]	RecName: Full=GDSL esterase/lipase At4g26790; EC=3.1.1.-; AltName: Full=Extracellular lipase At4g26790; Flags: Precursor;	SubName: Full=Uncharacterized protein {ECO:0000313|EMBL:ABK23459.1};	--	GO:0005576,extracellular region; GO:0016788,hydrolase activity, acting on ester bonds; GO:0016042,lipid catabolic process	GDSL-like Lipase/Acylhydrolase
Cluster-16756.0	TRUE	TRUE	FALSE	0.54	0.88	1.1	0.31	0.51	0.18	0.13	0.35	0.26	44.97	78.37	103	28.1	43.37	17.23	10.5	28.66	22.48	K17964 leucine-rich PPR motif-containing protein, mitochondrial | (RefSeq) pentatricopeptide repeat-containing protein At5g61990, mitochondrial (A)	PREDICTED: pentatricopeptide repeat-containing protein At2g06000-like [Phoenix dactylifera]	RecName: Full=Pentatricopeptide repeat-containing protein At5g18390, mitochondrial; Flags: Precursor;	SubName: Full=pentatricopeptide repeat-containing protein At2g06000-like {ECO:0000313|RefSeq:XP_017700779.1};	FOG: PPR repeat	GO:0005739,mitochondrion; GO:0004519,endonuclease activity; GO:0003723,RNA binding; GO:0090617,mitochondrial mRNA 5'-end processing; GO:0009451,RNA modification	Death effector domain
Cluster-16836.0	FALSE	TRUE	TRUE	0	0	0	0.2	0.14	0.35	0.75	0.94	0.72	0	0	0	12	7.63	22	41.02	51.01	41	--	ph-response transcription factor [Quercus suber]	--	SubName: Full=Zinc finger protein 143 {ECO:0000313|EMBL:KOO24205.1};	FOG: Zn-finger	GO:0003676,nucleic acid binding; GO:0016491,oxidoreductase activity	C2H2-type zinc ribbon
Cluster-16870.0	FALSE	TRUE	TRUE	0.17	1.25	1.59	1.26	0.96	1.17	4.44	4.56	7.85	2	15	20	15.51	11	14.99	50	52	93	--	--	--	--	--	--	--
Cluster-1690.0	FALSE	TRUE	TRUE	0.04	0.1	0.16	0.26	0.37	0.38	0.77	0.97	0.74	2	6	10	16	21	24	43	54	43	K17970 mitochondrial division protein 1 | (RefSeq) mitochondrial division protein 1-like (A)	mitochondrial division protein 1 [Quercus suber]	RecName: Full=Dynein assembly factor with WDR repeat domains 1; AltName: Full=Outer row dynein assembly protein 16;	SubName: Full=Uncharacterized protein {ECO:0000313|EMBL:EOD15148.1, ECO:0000313|EnsemblProtists:EOD15148};	FOG: WD40 repeat	GO:0005737,cytoplasm; GO:0005856,cytoskeleton; GO:0031514,motile cilium	Domain of unknown function (DUF5046)
Cluster-16924.0	FALSE	TRUE	TRUE	0	0.25	0.15	0.25	0.19	0.3	0.92	0.83	0.78	0	14.72	9.39	14.72	10.21	18.58	50.11	44.63	44.31	--	unknown [Picea sitchensis]	--	SubName: Full=Uncharacterized protein {ECO:0000313|EMBL:ADE77447.1};	--	GO:0003690,double-stranded DNA binding; GO:0006355,regulation of transcription, DNA-templated	mTERF
Cluster-16971.6	TRUE	TRUE	FALSE	1.08	0.34	1.29	0	0.06	0	0.12	0.06	0.09	55	18.29	74	0	3	0	6	3	4.59	K05387 glutamate receptor, ionotropic, plant | (RefSeq) glutamate receptor 3.4-like isoform X1 (A)	glutamate receptor 3.5-like isoform X3 [Asparagus officinalis]	RecName: Full=Glutamate receptor 3.3; AltName: Full=Ligand-gated ion channel 3.3; Flags: Precursor;	RecName: Full=Glutamate receptor {ECO:0000256|PIRNR:PIRNR037090};	Glutamate-gated kainate-type ion channel receptor subunit GluR5 and related subunits	GO:0016021,integral component of membrane; GO:0005622,intracellular; GO:0005886,plasma membrane; GO:0005262,calcium channel activity; GO:0008066,glutamate receptor activity; GO:0004970,ionotropic glutamate receptor activity; GO:0006816,calcium ion transport; GO:0019722,calcium-mediated signaling; GO:0007267,cell-cell signaling; GO:0071230,cellular response to amino acid stimulus; GO:0050832,defen…	Periplasmic binding protein
Cluster-16986.0	TRUE	FALSE	TRUE	5.25	2.9	3.31	1.37	0.7	1.25	4.03	4.38	2.93	68	39	47	19	9	18	51	56	39	K01513 ectonucleotide pyrophosphatase/phosphodiesterase family member 1/3 [EC:3.1.4.1 3.6.1.9] | (RefSeq) uncharacterized protein LOC109769794 (A)	unknown [Picea sitchensis]	--	SubName: Full=Uncharacterized protein {ECO:0000313|EMBL:ABK25449.1};	--	--	Plant protein 1589 of unknown function (A_thal_3526)
Cluster-17099.1	FALSE	TRUE	TRUE	1.86	1.5	1.23	1.57	1.23	1.7	0.17	0.33	0.13	112	96.47	83.67	104.05	74.92	116.76	10.01	19.84	8.08	--	--	--	--	--	--	--
Cluster-17153.0	TRUE	FALSE	TRUE	1.09	2.05	1.73	0	0.37	0.38	0.96	1.89	1.94	50.27	100.88	89.96	0	17.12	20.05	44.55	86.69	93.79	K02209 DNA replication licensing factor MCM5 [EC:3.6.4.12] | (RefSeq) DNA replication licensing factor MCM5-like (A)	PREDICTED: uncharacterized protein LOC109160310 [Ipomoea nil]	--	SubName: Full=Uncharacterized protein {ECO:0000313|EMBL:CCB49949.1};	--	GO:0005737,cytoplasm; GO:0016491,oxidoreductase activity	FAD-NAD(P)-binding
Cluster-17160.0	FALSE	FALSE	TRUE	0.53	0	0	0.86	2.47	3.08	0	0	0	15.93	0	0	28.23	74.56	104.92	0	0	0	K09285 AP2-like factor, ANT lineage | (RefSeq) AP2-like ethylene-responsive transcription factor At1g16060 (A)	ap2-like ethylene-responsive transcription factor [Trifolium pratense]	RecName: Full=AP2-like ethylene-responsive transcription factor AIL5; AltName: Full=Protein AINTEGUMENTA-LIKE 5;	SubName: Full=Uncharacterized protein {ECO:0000313|EMBL:OIW04029.1};	--	GO:0005634,nucleus; GO:0003677,DNA binding; GO:0003700,DNA-binding transcription factor activity; GO:0060774,auxin mediated signaling pathway involved in phyllotactic patterning; GO:0009873,ethylene-activated signaling pathway; GO:0010311,lateral root formation; GO:0060772,leaf phyllotactic patterning; GO:0060771,phyllotactic patterning; GO:0040019,positive regulation of embryonic development; GO…	AP2 domain
Cluster-17213.0	FALSE	TRUE	TRUE	0.28	0.6	0.72	0.12	0.18	0.3	1.87	2.22	1.41	6.71	15.07	19.27	3.14	4.4	8.2	44.47	52.52	34.93	--	--	--	--	--	--	--
Cluster-17257.0	TRUE	TRUE	FALSE	0.22	0.16	0.16	0.7	0.78	0.79	1.46	1.41	1.41	10	8	8	35	36	41	67	64	67	K12448 UDP-arabinose 4-epimerase [EC:5.1.3.5] | (RefSeq) UDP-D-glucose/UDP-D-galactose 4-epimerase (A)	UDP-D-glucose/UDP-D-galactose 4-epimerase [Medicago truncatula]	--	SubName: Full=Putative UDP-glucose 4-epimerase {ECO:0000313|EMBL:JAT63084.1};	C-3 sterol dehydrogenase/3-beta-hydroxysteroid dehydrogenase and related dehydrogenases	GO:0003824,catalytic activity; GO:0050662,coenzyme binding	Saccharopine dehydrogenase NADP binding domain
Cluster-17271.0	TRUE	TRUE	FALSE	0.88	0.97	1.32	0.43	0.25	0.17	0	0.35	0.05	53.45	62.53	90.13	28.7	15.23	12	0	21.13	3.44	K00693 glycogen synthase [EC:2.4.1.11] | (RefSeq) glycogen [starch] synthase-like (A)	glycogen [starch]	--	RecName: Full=Glycogen [starch] synthase {ECO:0000256|RuleBase:RU363104}; EC=2.4.1.11 {ECO:0000256|RuleBase:RU363104};	Glycogen synthase	GO:0004373,glycogen (starch) synthase activity; GO:0005978,glycogen biosynthetic process	Glycosyl transferase 4-like domain
Cluster-17288.0	FALSE	TRUE	FALSE	1.22	3.05	2.08	0.87	0.04	0	0.51	0.67	0.42	31	82	59	24	1	0	13	17	11	K07513 acetyl-CoA acyltransferase 1 [EC:2.3.1.16] | (RefSeq) 3-ketoacyl-CoA thiolase, peroxisomal-like (A)	predicted protein [Hordeum vulgare subsp. vulgare]	RecName: Full=3-ketoacyl-CoA thiolase 1, peroxisomal; EC=2.3.1.16; AltName: Full=Acetyl-CoA acyltransferase 1; AltName: Full=Beta-ketothiolase 1; AltName: Full=Peroxisomal 3-oxoacyl-CoA thiolase 1; Flags: Precursor;	SubName: Full=Predicted protein {ECO:0000313|EMBL:BAK06976.1};	3-oxoacyl CoA thiolase	GO:0005777,peroxisome; GO:0005773,vacuole; GO:0003988,acetyl-CoA C-acyltransferase activity; GO:0031408,oxylipin biosynthetic process	Beta-ketoacyl synthase, N-terminal domain
Cluster-17313.0	FALSE	TRUE	FALSE	0.66	0.74	0.7	0.5	1.32	0.96	2.25	1.82	1.22	11	13	13	9	22	18	37	30	21	K20547 basic endochitinase B [EC:3.2.1.14] | (RefSeq) endochitinase-like isoform X1 (A)	hypothetical protein AXG93_3483s1070 [Marchantia polymorpha subsp. ruderalis]	RecName: Full=Endochitinase; EC=3.2.1.14; Flags: Precursor;	SubName: Full=Uncharacterized protein {ECO:0000313|EMBL:OAE30415.1};	--	GO:0005773,vacuole; GO:0008061,chitin binding; GO:0004568,chitinase activity; GO:0016998,cell wall macromolecule catabolic process; GO:0006032,chitin catabolic process; GO:0006952,defense response; GO:0000272,polysaccharide catabolic process	Chitin recognition protein
Cluster-17374.0	FALSE	TRUE	FALSE	1.78	1.05	1.6	2.21	3.47	2.37	4.17	4.27	3.6	40	25	40	54	78	60	93	95	84	K22068 iron-sulfur cluster assembly enzyme ISCU, mitochondrial | (RefSeq) uncharacterized protein LOC112028723 (A)	iron sulfur cluster assembly protein 1, mitochondrial [Quercus suber]	RecName: Full=Iron-sulfur cluster assembly protein 1; Short=AtISU1; Short=Protein ISCU-LIKE 1; AltName: Full=NifU-like N-terminal domain-containing protein ISU1; AltName: Full=NifU-like protein ISU1; Flags: Precursor;	RecName: Full=Iron-sulfur cluster assembly protein {ECO:0000256|RuleBase:RU362089};	Iron binding protein involved in Fe-S cluster formation	GO:0005759,mitochondrial matrix; GO:0005739,mitochondrion; GO:0051537,2 iron, 2 sulfur cluster binding; GO:0051539,4 iron, 4 sulfur cluster binding; GO:0008198,ferrous iron binding; GO:0036455,iron-sulfur transferase activity; GO:0005198,structural molecule activity; GO:0006879,cellular iron ion homeostasis; GO:0016226,iron-sulfur cluster assembly; GO:0097428,protein maturation by iron-sulfur clu…	NifU-like N terminal domain
Cluster-17399.0	FALSE	FALSE	TRUE	0.63	0.15	0.33	0.8	1.54	1.08	0	0	0	20.54	5.11	12.17	28.5	50.59	40.19	0	0	0	--	endonuclease 2-like isoform X1 [Hevea brasiliensis]	RecName: Full=Endonuclease 2; Short=AtENDO2; EC=3.1.30.1; AltName: Full=Deoxyribonuclease ENDO2; AltName: Full=Single-stranded-nucleate endonuclease ENDO2; Flags: Precursor;	SubName: Full=Uncharacterized protein {ECO:0000313|EMBL:CDM80640.1, ECO:0000313|EnsemblPlants:TRIAE_CS42_3B_TGACv1_223412_AA0781750.1};	--	GO:0004519,endonuclease activity; GO:0046872,metal ion binding; GO:0003676,nucleic acid binding; GO:0006308,DNA catabolic process	S1/P1 Nuclease
Cluster-17404.0	FALSE	TRUE	FALSE	0	0.09	0	0.47	1.45	0.79	1.32	1.84	1.62	0	2	0	11	31	19	28	39	36	--	hypothetical protein CFP56_71617 [Quercus suber]	--	--	--	--	--
Cluster-17413.0	TRUE	TRUE	FALSE	1.59	1.36	0.78	0.03	0.19	0.3	0.31	0.38	0.07	42	38	23	1	4.99	9	8	10	2	--	--	--	--	--	--	--
Cluster-17490.0	FALSE	TRUE	TRUE	1.37	1.69	1.19	1.32	0.89	1.62	0.14	0.25	0.45	39	51	37.76	41	25.51	52.27	4	6.96	13.22	K00430 peroxidase [EC:1.11.1.7] | (RefSeq) hypothetical protein (A)	hypothetical protein SELMODRAFT_129813 [Selaginella moellendorffii]	RecName: Full=Peroxidase 50; Short=Atperox P50; EC=1.11.1.7; AltName: Full=ATP9a; AltName: Full=PRXR2; Flags: Precursor;	RecName: Full=Peroxidase {ECO:0000256|RuleBase:RU362060}; EC=1.11.1.7 {ECO:0000256|RuleBase:RU362060};	--	GO:0005737,cytoplasm; GO:0005576,extracellular region; GO:0020037,heme binding; GO:0046872,metal ion binding; GO:0004601,peroxidase activity; GO:0042744,hydrogen peroxide catabolic process; GO:0006979,response to oxidative stress; GO:0048511,rhythmic process	Peroxidase
Cluster-17563.0	FALSE	TRUE	TRUE	0	0.08	0	0.1	0.08	0.32	0.92	1.2	0.84	0	3	0	4	3	13	32.61	42.23	30.9	--	putative oxidoreductase c1f5.03c [Quercus suber]	--	SubName: Full=Uncharacterized protein {ECO:0000313|EMBL:PKU60675.1};	Possible oxidoreductase	--	MCRA family
Cluster-17676.0	TRUE	FALSE	FALSE	0.77	0.94	0.94	0.35	0.34	0.52	0.32	0.53	0.54	56	73	77	28	25	43	23	38	41	K04733 interleukin-1 receptor-associated kinase 4 [EC:2.7.11.1] | (RefSeq) G-type lectin S-receptor-like serine/threonine-protein kinase SD2-5 (A)	unnamed protein product [Coffea canephora]	RecName: Full=G-type lectin S-receptor-like serine/threonine-protein kinase At5g24080; EC=2.7.11.1; Flags: Precursor;	SubName: Full=Uncharacterized protein {ECO:0000313|EMBL:JAG93087.1};	--	GO:0016021,integral component of membrane; GO:0005886,plasma membrane; GO:0005524,ATP binding; GO:0005516,calmodulin binding; GO:0030246,carbohydrate binding; GO:0004674,protein serine/threonine kinase activity; GO:0006468,protein phosphorylation; GO:0048544,recognition of pollen	D-mannose binding lectin
Cluster-17748.0	FALSE	TRUE	TRUE	1.23	1.53	1.41	1.1	1.17	1.18	0.35	0.43	0.18	46	61	59	45	44	50	13	16	7	K15196 transcription factor IIIB 90 kDa subunit | (RefSeq) hypothetical protein (A)	unknown [Picea sitchensis]	RecName: Full=F-box only protein 6;	SubName: Full=Uncharacterized protein {ECO:0000313|EMBL:ADE77301.1};	--	GO:0004842,ubiquitin-protein transferase activity; GO:0010305,leaf vascular tissue pattern formation; GO:0010928,regulation of auxin mediated signaling pathway; GO:0031146,SCF-dependent proteasomal ubiquitin-dependent protein catabolic process; GO:0060776,simple leaf morphogenesis	Kelch motif
Cluster-17759.0	TRUE	FALSE	TRUE	0.05	0.13	0.2	1.21	1.05	0.89	0.25	0.23	0.13	2	6	10	59	47	44.88	11	9.99	6	K10256 omega-6 fatty acid desaturase / acyl-lipid omega-6 desaturase (Delta-12 desaturase) [EC:1.14.19.6 1.14.19.22] | (RefSeq) delta12 fatty acid desaturase (A)	predicted protein [Hordeum vulgare subsp. vulgare]	RecName: Full=Delta(12)-acyl-lipid-desaturase {ECO:0000303|PubMed:12354116}; EC=1.14.19.- {ECO:0000305}; AltName: Full=Delta(12)-oleate desaturase {ECO:0000303|PubMed:12464604}; Short=PgFAD2 {ECO:0000303|PubMed:12464604};	SubName: Full=Uncharacterized protein {ECO:0000313|EMBL:OSX80488.1};	--	GO:0016021,integral component of membrane; GO:0016717,oxidoreductase activity, acting on paired donors, with oxidation of a pair of donors resulting in the reduction of molecular oxygen to two molecules of water; GO:0006636,unsaturated fatty acid biosynthetic process	Domain of unknown function (DUF3474)
Cluster-17783.0	TRUE	TRUE	FALSE	0.44	0.76	0.41	6.11	5.43	5.89	4.38	6.76	3.27	4	7	4	58	48	58	38	60	30	--	--	--	--	--	--	--
Cluster-17821.0	TRUE	TRUE	FALSE	0.19	0.24	0.34	0.63	1.22	1.47	0.94	1.33	1.26	6	8	12	22	39	53	30	42	42	--	mip18 family protein [Quercus suber]	RecName: Full=Protein AE7 {ECO:0000303|PubMed:21070412}; AltName: Full=AS1/2 enhancer 7 {ECO:0000303|PubMed:21070412}; AltName: Full=Asymmetric leaves 1/2 enhancer 7 {ECO:0000303|PubMed:21070412};	SubName: Full=Uncharacterized protein {ECO:0000313|EMBL:CBJ31814.1};	Uncharacterized conserved protein	GO:0005737,cytoplasm; GO:0005634,nucleus; GO:0010209,vacuolar sorting signal binding; GO:0007059,chromosome segregation; GO:0006259,DNA metabolic process; GO:1990067,intrachromosomal DNA recombination; GO:0016226,iron-sulfur cluster assembly; GO:0009944,polarity specification of adaxial/abaxial axis; GO:2001022,positive regulation of response to DNA damage stimulus; GO:0051726,regulation of cell …	Iron-sulfur cluster assembly protein
Cluster-17874.0	FALSE	TRUE	TRUE	0.04	0.53	0.88	1.72	1.09	1.9	3.36	3.87	3.76	1	15	26	50	29	57	89	102	104	--	--	--	--	--	--	--
Cluster-17887.0	FALSE	TRUE	TRUE	4.1	5.45	3.27	2.49	3.5	3.83	1.08	2.12	1.58	98.67	138.51	87.63	65.03	84.25	103.9	25.91	50.54	39.5	K11251 histone H2A | (RefSeq) histone H2A-like (A)	PREDICTED: histone H2A-like [Tarenaya hassleriana]	RecName: Full=Probable histone H2A.1;	RecName: Full=Histone H2A {ECO:0000256|RuleBase:RU003767};	Histone 2A	GO:0000786,nucleosome; GO:0005634,nucleus; GO:0003677,DNA binding; GO:0046982,protein heterodimerization activity	Histone-like transcription factor (CBF/NF-Y) and archaeal histone
Cluster-17888.0	FALSE	TRUE	TRUE	2.75	2.05	2.48	1.32	1.22	3.15	0.74	0.61	0.82	177.78	141.89	180.8	94.2	79.57	232.58	48.35	39.47	55.29	K06628 cell division control protein 45 | (RefSeq) cell division control protein 45 homolog (A)	hypothetical protein VITISV_006310 [Vitis vinifera]	--	SubName: Full=Uncharacterized protein {ECO:0000313|EMBL:CAN78533.1};	CDC45 (cell division cycle 45)-like protein	GO:0006270,DNA replication initiation	CDC45-like protein
Cluster-17896.0	FALSE	TRUE	TRUE	0.98	1.72	0.86	0.27	0.75	0.4	3.57	5.08	4.7	23.77	43.76	23	7	18.1	11	85.68	121.41	117.81	K10752 histone-binding protein RBBP4 | (RefSeq) heavy metal-associated isoprenylated plant protein 26-like (A)	heavy metal-associated isoprenylated plant protein 21 isoform X2 [Sesamum indicum]	RecName: Full=Heavy metal-associated isoprenylated plant protein 21 {ECO:0000303|PubMed:21072340, ECO:0000303|PubMed:23368984}; Short=AtHIP21 {ECO:0000303|PubMed:23368984}; Short=AtHIPP21 {ECO:0000303|PubMed:21072340, ECO:0000303|PubMed:23368984}; Flags: Precursor;	SubName: Full=TSA: Wollemia nobilis Ref_Wollemi_Transcript_16097_823 transcribed RNA sequence {ECO:0000313|EMBL:JAG86313.1};	Copper chaperone	GO:0005737,cytoplasm; GO:0016020,membrane; GO:0046914,transition metal ion binding; GO:0055073,cadmium ion homeostasis; GO:0046916,cellular transition metal ion homeostasis; GO:0071585,detoxification of cadmium ion; GO:0030001,metal ion transport	Heavy-metal-associated domain
Cluster-17926.0	FALSE	TRUE	FALSE	0.94	0.77	0.57	0.55	0.19	0.28	0.15	0.23	0.18	70	61	48	45	14	24	11	17	14	K03327 multidrug resistance protein, MATE family | (RefSeq) protein DETOXIFICATION 48-like (A)	protein DETOXIFICATION 48-like [Manihot esculenta]	RecName: Full=Protein DETOXIFICATION 48 {ECO:0000303|PubMed:11739388}; Short=AtDTX48 {ECO:0000303|PubMed:11739388}; AltName: Full=Multidrug and toxic compound extrusion protein 48 {ECO:0000305}; Short=MATE protein 48 {ECO:0000305}; AltName: Full=Protein ABNORMAL SHOOT 4 {ECO:0000303|PubMed:26160579}; AltName: Full=Protein BUSH-AND-CHLOROTIC-DWARF 1 {ECO:0000303|PubMed:22150160}; Short=Protein BCD…	RecName: Full=Protein DETOXIFICATION {ECO:0000256|RuleBase:RU004914}; AltName: Full=Multidrug and toxic compound extrusion protein {ECO:0000256|RuleBase:RU004914};	Uncharacterized membrane protein, predicted efflux pump	GO:0005794,Golgi apparatus; GO:0000139,Golgi membrane; GO:0017119,Golgi transport complex; GO:0016021,integral component of membrane; GO:0005770,late endosome; GO:0031902,late endosome membrane; GO:0043226,organelle; GO:0015297,antiporter activity; GO:0015238,drug transmembrane transporter activity; GO:0005381,iron ion transmembrane transporter activity; GO:0006855,drug transmembrane transport; G…	MatE
Cluster-1793.0	TRUE	TRUE	FALSE	1.74	2.24	2.48	0.32	0.37	0.02	0.12	0.05	0.05	70	95.75	112	14	15	1	5	2	2	K08150 MFS transporter, SP family, solute carrier family 2 (myo-inositol transporter), member 13 | (RefSeq) probable inositol transporter 2 isoform X1 (A)	lactose permease [Quercus suber]	RecName: Full=Sugar transport protein 2; AltName: Full=Hexose transporter 2;	SubName: Full=Uncharacterized protein {ECO:0000313|EMBL:ABR17936.1};	Predicted transporter (major facilitator superfamily)	GO:0005887,integral component of plasma membrane; GO:0005355,glucose transmembrane transporter activity; GO:0015145,monosaccharide transmembrane transporter activity; GO:0005351,carbohydrate:proton symporter activity; GO:0046323,glucose import; GO:0035428,NA; GO:0015749,monosaccharide transmembrane transport; GO:0009555,pollen development	Major Facilitator Superfamily
Cluster-17934.0	FALSE	TRUE	FALSE	1.53	1.11	1.94	0.97	0.2	0.29	0.16	0.12	0.58	37.86	29	53.31	26	5	8	4	3	14.86	K09422 transcription factor MYB, plant | (RefSeq) myb-related protein 308-like (A)	PREDICTED: myb-related protein 308-like [Ziziphus jujuba]	RecName: Full=Transcription factor WER; AltName: Full=Myb-related protein 66; Short=AtMYB66; AltName: Full=Protein WEREWOLF;	SubName: Full=Uncharacterized protein {ECO:0000313|EnsemblPlants:GLYMA10G35050.2};	Transcription factor, Myb superfamily	GO:0005634,nucleus; GO:0003677,DNA binding; GO:0003700,DNA-binding transcription factor activity; GO:0000981,DNA-binding transcription factor activity, RNA polymerase II-specific; GO:0043565,sequence-specific DNA binding; GO:0001135,RNA polymerase II transcription regulator recruiting activity; GO:0044212,transcription regulatory region DNA binding; GO:0045165,cell fate commitment; GO:0045893,pos…	SLIDE
Cluster-17936.0	TRUE	TRUE	FALSE	1.21	1.09	1.31	0.09	0.33	0.2	0	0	0	47	45	57	4	13	9	0	0	0	--	--	--	--	--	--	--
Cluster-17965.0	TRUE	TRUE	FALSE	4.92	6.01	4.35	0.24	0.94	0.84	0	0	0	58.38	73.77	56.34	3	11	11	0	0	0	K03263 translation initiation factor 5A | (RefSeq) eukaryotic translation initiation factor 5A-like (A)	eukaryotic translation initiation factor 5a [Quercus suber]	RecName: Full=Eukaryotic translation initiation factor 5A-2; Short=eIF-5A-2; AltName: Full=eIF-4D;	RecName: Full=Eukaryotic translation initiation factor 5A {ECO:0000256|RuleBase:RU362005}; Short=eIF-5A {ECO:0000256|RuleBase:RU362005};	Translation initiation factor 5A (eIF-5A)	GO:0043022,ribosome binding; GO:0003746,translation elongation factor activity; GO:0003743,translation initiation factor activity; GO:0045901,positive regulation of translational elongation; GO:0045905,positive regulation of translational termination; GO:0006452,translational frameshifting	Elongation factor P (EF-P) KOW-like domain
Cluster-1799.0	TRUE	TRUE	FALSE	1.39	1.06	0.89	0.17	0.3	0.18	0.44	0.46	0.13	68.78	56.14	49.64	9.06	14.88	9.93	21.74	22.34	6.49	K08337 ubiquitin-like modifier-activating enzyme ATG7 | (RefSeq) ubiquitin-like modifier-activating enzyme atg7 (A)	PREDICTED: ubiquitin-like modifier-activating enzyme atg7 [Nelumbo nucifera]	RecName: Full=Ubiquitin-like modifier-activating enzyme atg7; AltName: Full=ATG12-activating enzyme E1 atg7; AltName: Full=Autophagy-related protein 7; Short=AtAPG7; AltName: Full=Protein PEROXISOME UNUSUAL POSITIONING 4 {ECO:0000303|PubMed:24368788};	SubName: Full=ubiquitin-like modifier-activating enzyme atg7 {ECO:0000313|RefSeq:XP_010279100.1};	Ubiquitin activating E1 enzyme-like protein	GO:0005829,cytosol; GO:0000407,phagophore assembly site; GO:0019778,Atg12 activating enzyme activity; GO:0019779,Atg8 activating enzyme activity; GO:0000045,autophagosome assembly; GO:0006914,autophagy; GO:0000422,autophagy of mitochondrion; GO:0006501,C-terminal protein lipidation; GO:0006995,cellular response to nitrogen starvation; GO:0050832,defense response to fungus; GO:0044805,late nucleop…	ThiF family
Cluster-17990.0	TRUE	TRUE	FALSE	1.63	1.38	1.27	0.55	0.34	0.19	0	0.13	0	37.91	34	33	14	8	5	0	3	0	--	--	--	--	Phosphatidylethanolamine binding protein	--	Phosphatidylethanolamine-binding protein
Cluster-18006.0	FALSE	TRUE	TRUE	0.08	0.13	0.19	0.27	0.3	0.21	0.53	0.63	0.61	8	14	21	30	30	24	53	62	64	K10908 DNA-directed RNA polymerase, mitochondrial [EC:2.7.7.6] | (RefSeq) DNA-directed RNA polymerase, mitochondrial-like (A)	dna-directed rna polymerase, mitochondrial [Quercus suber]	RecName: Full=DNA-directed RNA polymerase 2B, chloroplastic/mitochondrial; EC=2.7.7.6; AltName: Full=NictaRpoT2-tom; AltName: Full=T7 bacteriophage-type single subunit RNA polymerase 2B; Flags: Precursor;	RecName: Full=DNA-directed RNA polymerase {ECO:0000256|RuleBase:RU003805}; EC=2.7.7.6 {ECO:0000256|RuleBase:RU003805};	Mitochondrial/chloroplast DNA-directed RNA polymerase RPO41, provides primers for DNA replication-initiation	GO:0009507,chloroplast; GO:0005739,mitochondrion; GO:0003677,DNA binding; GO:0003899,DNA-directed 5'-3' RNA polymerase activity; GO:0006351,transcription, DNA-templated	DNA-directed RNA polymerase N-terminal
Cluster-18185.0	FALSE	TRUE	TRUE	1.04	0.92	0.99	1.7	1.43	1.49	0	0	0	55.58	52.28	59.62	99.95	76.71	90.43	0	0	0	K20279 synaptojanin [EC:3.1.3.36] | (RefSeq) type IV inositol polyphosphate 5-phosphatase 7-like (A)	PREDICTED: type I inositol polyphosphate 5-phosphatase 4-like [Gossypium arboreum]	RecName: Full=Type I inositol polyphosphate 5-phosphatase 4 {ECO:0000305}; Short=At5PTase4 {ECO:0000305}; EC=3.1.3.- {ECO:0000305};	SubName: Full=type I inositol polyphosphate 5-phosphatase 4-like {ECO:0000313|RefSeq:XP_016724704.1};	Inositol polyphosphate 5-phosphatase and related proteins	GO:0016787,hydrolase activity; GO:0046856,phosphatidylinositol dephosphorylation	Endonuclease/Exonuclease/phosphatase family
Cluster-18186.0	FALSE	FALSE	TRUE	1.6	2.16	1.06	1.09	0.81	1.05	2.2	3.07	2.7	18	25	13	13	9	13	24	34	31	--	--	--	--	--	--	--
Cluster-18221.0	FALSE	FALSE	TRUE	0.28	0.52	0.44	0.83	0.6	1.05	0.03	0	0.13	10	20	18	33	22	43	1	0	5	K09422 transcription factor MYB, plant | (RefSeq) transcription repressor MYB5-like (A)	R2R3MYB21 [Ginkgo biloba]	RecName: Full=Transcription repressor MYB5; AltName: Full=AtM2; AltName: Full=Myb-related protein 5; Short=AtMYB5;	SubName: Full=R2R3MYB21 {ECO:0000313|EMBL:ASR18106.1};	Transcription factor, Myb superfamily	GO:0005634,nucleus; GO:0003700,DNA-binding transcription factor activity; GO:0000981,DNA-binding transcription factor activity, RNA polymerase II-specific; GO:0043565,sequence-specific DNA binding; GO:0001135,RNA polymerase II transcription regulator recruiting activity; GO:0044212,transcription regulatory region DNA binding; GO:0048354,mucilage biosynthetic process involved in seed coat developm…	Myb-like DNA-binding domain
Cluster-18234.0	FALSE	TRUE	TRUE	0.35	0.48	0	0.15	0.53	0.58	1.05	2.43	2.25	24.71	35.98	0	11.79	37.31	45.9	73.63	168.19	163.51	K06927 diphthine-ammonia ligase [EC:6.3.1.14] | (RefSeq) diphthine--ammonia ligase isoform X1 (A)	diphthine--ammonia ligase isoform X2 [Amborella trichopoda]	--	SubName: Full=Uncharacterized protein {ECO:0000313|EMBL:ERN18804.1};	Putative translation initiation inhibitor UK114/IBM1	--	Diphthamide synthase
Cluster-1824.0	FALSE	TRUE	FALSE	1.25	1.44	1.23	0.31	0	0.55	0	0.03	0.06	39.55	48.24	43.58	10.73	0	19.73	0	1	2	K08026 one cut domain, family member 1, hepatocyte nuclear factor 6 | (RefSeq) probable transcription factor KAN2 (A)	putative Myb family transcription factor At1g14600 [Olea europaea var. sylvestris]	RecName: Full=Putative Myb family transcription factor At1g14600;	SubName: Full=Uncharacterized protein {ECO:0000313|EMBL:ERP56220.1};	--	GO:0005634,nucleus; GO:0003677,DNA binding; GO:0003700,DNA-binding transcription factor activity; GO:0006355,regulation of transcription, DNA-templated; GO:0006351,transcription, DNA-templated	Myb-like DNA-binding domain
Cluster-18285.0	FALSE	TRUE	FALSE	0.17	0.31	0.15	0.36	0.59	0.3	0.53	0.76	0.37	12	24	12	29	43	25	39	55	28	K14808 ATP-dependent RNA helicase DDX54/DBP10 [EC:3.6.4.13] | (RefSeq) ATP-dependent RNA helicase dbp10-like (A)	atp-dependent rna helicase dbp10 [Quercus suber]	RecName: Full=Putative DEAD-box ATP-dependent RNA helicase 29; EC=3.6.4.13;	SubName: Full=Uncharacterized protein {ECO:0000313|EMBL:EQC35871.1};	ATP-dependent RNA helicase	GO:0005737,cytoplasm; GO:0005730,nucleolus; GO:0005524,ATP binding; GO:0004004,ATP-dependent RNA helicase activity; GO:0003723,RNA binding; GO:0010501,RNA secondary structure unwinding	DBP10CT (NUC160) domain
Cluster-18315.0	FALSE	TRUE	TRUE	0.11	0.09	0.05	0.1	0.1	0.24	0.68	0.55	0.77	11.83	11.19	6.24	12.63	11.09	30.59	76.46	60.59	89.49	K19613 leucine-rich repeat protein SHOC2 | (RefSeq) hypothetical protein (A)	unknown [Picea sitchensis]	RecName: Full=Disease resistance protein TAO1 {ECO:0000305}; AltName: Full=Protein TARGET OF AVRB OPERATION 1 {ECO:0000303|PubMed:18424557};	SubName: Full=Uncharacterized protein {ECO:0000313|EMBL:ACN39861.1};	--	GO:0043531,ADP binding; GO:0005524,ATP binding; GO:0042742,defense response to bacterium; GO:0009816,defense response to bacterium, incompatible interaction; GO:0007165,signal transduction	AAA ATPase domain
Cluster-18324.0	FALSE	FALSE	TRUE	0	0.33	0.61	1.03	1.1	0.7	0.16	0.47	0.06	0	11.57	22.5	37	36.1	26.13	5.34	15.34	2.21	K21568 pinoresinol/lariciresinol reductase [EC:1.23.1.1 1.23.1.2 1.23.1.3 1.23.1.4] | (RefSeq) isoflavone reductase homolog (A)	RecName: Full=Bifunctional pinoresinol-lariciresinol reductase 1; Short=PLR-Tp1; AltName: Full=(+)-pinoresinol reductase; AltName: Full=(-)-lariciresinol reductase; AltName: Full=(-)-pinoresinol reductase 1QYD_A Chain A, Crystal Structures Of Pinoresinol-Lariciresinol And Phenylcoumaran Benzylic Ether Reductases, And Their Relationship To Isoflavone Reductases 1QYD_B Chain B, Crystal Structures O…	RecName: Full=Bifunctional pinoresinol-lariciresinol reductase 1; Short=PLR-Tp1; AltName: Full=(+)-pinoresinol reductase; EC=1.23.1.1; AltName: Full=(-)-lariciresinol reductase; EC=1.23.1.4; AltName: Full=(-)-pinoresinol reductase; EC=1.23.1.3;	SubName: Full=Pinoresinol-lariciresinol reductase TH2 {ECO:0000313|EMBL:AAF64185.1};	--	GO:0010284,lariciresinol reductase activity; GO:0010283,pinoresinol reductase activity; GO:1902132,(+)-lariciresinol biosynthetic process; GO:1902125,(+)-pinoresinol catabolic process; GO:1902135,(+)-secoisolariciresinol biosynthetic process; GO:1902129,(-)-lariciresinol biosynthetic process; GO:1902128,(-)-lariciresinol catabolic process; GO:1902123,(-)-pinoresinol catabolic process; GO:0009807,…	NAD(P)H-binding
Cluster-18401.0	FALSE	TRUE	FALSE	0.28	0.18	0.79	1.28	1.66	1.35	2.33	1.35	1.65	6	4	19	30	36	33	50	29	37	K17742 sorbose reductase [EC:1.1.1.289] | (RefSeq) probable NADP-dependent mannitol dehydrogenase (A)	putative nadp-dependent mannitol dehydrogenase [Quercus suber]	RecName: Full=3-oxoacyl-[acyl-carrier-protein] reductase, chloroplastic; EC=1.1.1.100; AltName: Full=3-ketoacyl-acyl carrier protein reductase; Flags: Precursor;	SubName: Full=Short-chain dehydrogenase/reductase SDR isoform 1 {ECO:0000313|EMBL:EME30103.1};	Reductases with broad range of substrate specificities	GO:0009507,chloroplast; GO:0009941,chloroplast envelope; GO:0009570,chloroplast stroma; GO:0009536,plastid; GO:0102131,3-oxo-glutaryl-[acp] methyl ester reductase activity; GO:0102132,3-oxo-pimeloyl-[acp] methyl ester reductase activity; GO:0004316,3-oxoacyl-[acyl-carrier-protein] reductase (NADPH) activity; GO:0005507,copper ion binding; GO:0051287,NAD binding; GO:0006633,fatty acid biosynthetic…	KR domain
Cluster-18410.0	TRUE	TRUE	FALSE	0	0.56	0.92	3.14	2.07	3	2.89	4.54	3	0	7	12	40	24.53	39.78	33.73	53.58	36.78	--	Uncharacterized protein AXF42_Ash002474 [Apostasia shenzhenica]	--	SubName: Full=TSA: Wollemia nobilis Ref_Wollemi_Transcript_19076_853 transcribed RNA sequence {ECO:0000313|EMBL:JAG86099.1};	--	--	Protein of unknown function, DUF538
Cluster-18421.0	FALSE	TRUE	FALSE	0.22	0.32	0.14	0.07	0.28	0.47	0.62	0.65	0.44	11	17	8	4	14	27	31	32	23	K06269 serine/threonine-protein phosphatase PP1 catalytic subunit [EC:3.1.3.16] | (RefSeq) serine/threonine-protein phosphatase PP-Z-like (A)	serine/threonine-protein phosphatase pp-z [Quercus suber]	RecName: Full=Serine/threonine-protein phosphatase PP1; EC=3.1.3.16;	RecName: Full=Serine/threonine-protein phosphatase {ECO:0000256|RuleBase:RU004273}; EC=3.1.3.16 {ECO:0000256|RuleBase:RU004273};	Serine/threonine specific protein phosphatase PP1, catalytic subunit	GO:0005634,nucleus; GO:0046872,metal ion binding; GO:0004722,protein serine/threonine phosphatase activity; GO:0006468,protein phosphorylation; GO:0010161,red light signaling pathway	Serine-threonine protein phosphatase N-terminal domain
Cluster-18452.0	TRUE	TRUE	FALSE	1.32	2.01	1.51	0.37	0.16	0.25	0.1	0.12	0	33	52.92	42	10	4	7	2.56	3	0	K07119 uncharacterized protein | (RAP-DB) Os12g0226700; Similar to Allyl alcohol dehydrogenase. (A)	putative nadp-dependent oxidoreductase yfmj [Quercus suber]	RecName: Full=2-alkenal reductase (NADP(+)-dependent); EC=1.3.1.102 {ECO:0000269|PubMed:17945329, ECO:0000269|Ref.3, ECO:0000269|Ref.4}; AltName: Full=Alkenal double bound reductase; AltName: Full=Allylic alcohol dehydrogenase 1 {ECO:0000303|PubMed:11117876}; Short=allyl-ADH1 {ECO:0000303|PubMed:11117876}; AltName: Full=Flavin-free double bond reductase {ECO:0000303|Ref.4}; Short=NtDBR; AltName: …	SubName: Full=Uncharacterized protein {ECO:0000313|EMBL:CDF39050.1};	Predicted NAD-dependent oxidoreductase	GO:0016491,oxidoreductase activity	Zinc-binding dehydrogenase
Cluster-18489.0	TRUE	FALSE	FALSE	0.26	0.29	0.27	0.56	0.65	0.52	0.26	0.32	0.53	22	26	26	52	56	50	22	27	47	--	phosphatidylinositol 4,5-bisphosphate-binding protein slm1 [Quercus suber]	--	--	--	--	PH domain
Cluster-18535.0	TRUE	FALSE	FALSE	1.73	1.64	1.33	0.13	0.34	0.21	0.69	1.26	0.19	36	36	30.69	3	7	5	14.3	25.89	4	K02987 small subunit ribosomal protein S4e | (RefSeq) 40S ribosomal protein S4-like (A)	40s ribosomal protein s4 [Quercus suber]	RecName: Full=40S ribosomal protein S4;	SubName: Full=40S ribosomal protein S4 {ECO:0000313|EMBL:JAT67746.1}; Flags: Fragment;	40S ribosomal protein S4	GO:0005840,ribosome; GO:0019843,rRNA binding; GO:0003735,structural constituent of ribosome; GO:0006412,translation	S4 domain
Cluster-18563.0	TRUE	TRUE	FALSE	4.72	3.6	3.42	0.62	1.09	0.15	0.94	1.18	1.37	57	45	45	8	13	2	11	14	17	K12741 heterogeneous nuclear ribonucleoprotein A1/A3 | (RefSeq) glycine-rich RNA-binding protein 4, mitochondrial-like (A)	PREDICTED: glycine-rich RNA-binding protein 4, mitochondrial-like [Solanum pennellii]	RecName: Full=Glycine-rich RNA-binding protein 4, mitochondrial; Short=AtGR-RBP4; AltName: Full=AtRBG4; AltName: Full=Glycine-rich protein 4; Short=AtGRP4; AltName: Full=Mitochondrial RNA-binding protein 1b; Short=At-mRBP1b; Flags: Precursor;	SubName: Full=Glycine-rich RNA-binding protein 2, mitochondrial {ECO:0000313|EMBL:JAT60328.1}; Flags: Fragment;	FOG: RRM domain	GO:0005739,mitochondrion; GO:0003690,double-stranded DNA binding; GO:0003723,RNA binding; GO:0003697,single-stranded DNA binding; GO:1900864,mitochondrial RNA modification; GO:0009409,response to cold; GO:0006970,response to osmotic stress; GO:0009651,response to salt stress; GO:0009414,response to water deprivation	RNA recognition motif. (a.k.a. RRM, RBD, or RNP domain)
Cluster-18564.0	TRUE	TRUE	FALSE	0.95	0.79	0.75	0	0	0	0.27	0.23	0.2	47.69	42.45	42.14	0	0	0	13.36	11.47	10.57	K17710 pentatricopeptide repeat domain-containing protein 1 | (RefSeq) putative pentatricopeptide repeat-containing protein At2g02150 (A)	putative pentatricopeptide repeat-containing protein At1g13630 isoform X2 [Amborella trichopoda]	RecName: Full=Putative pentatricopeptide repeat-containing protein At1g13630;	SubName: Full=Uncharacterized protein {ECO:0000313|EMBL:ERN08388.1};	FOG: PPR repeat	GO:0043231,intracellular membrane-bounded organelle; GO:0004519,endonuclease activity; GO:0003723,RNA binding; GO:0009451,RNA modification	Mitochondrial ribonuclease P subunit (RPM2)
Cluster-18575.0	TRUE	TRUE	FALSE	1.35	1	1.42	0.24	0.53	0.49	0.51	0.17	0.29	56	44	66	11	22	23	21	7.14	12.43	K15333 tRNA guanosine-2'-O-methyltransferase [EC:2.1.1.34] | (RefSeq) uncharacterized protein LOC104224633 (A)	PREDICTED: subtilisin-like protease SBT5.3 [Musa acuminata subsp. malaccensis]	RecName: Full=Subtilisin-like protease SBT5.3; EC=3.4.21.-; AltName: Full=Auxin-induced in root cultures protein 3; AltName: Full=Subtilase subfamily 5 member 3; Short=AtSBT5.3; AltName: Full=Subtilisin-like protease AIR3; Flags: Precursor;	SubName: Full=Uncharacterized protein {ECO:0000313|EnsemblPlants:GSMUA_Achr4P01730_001};	--	GO:0005618,cell wall; GO:0005576,extracellular region; GO:0004252,serine-type endopeptidase activity; GO:0010102,lateral root morphogenesis; GO:0009733,response to auxin	PA domain
Cluster-18615.0	FALSE	TRUE	FALSE	0	0	0.02	0.53	0.14	0.4	0.68	0.81	0.84	0	0	1	24	6	19	28	33	35.95	K18339 2-keto-3-deoxy-L-rhamnonate aldolase [EC:4.1.2.53] | (RefSeq) probable 4-hydroxy-2-oxoglutarate aldolase, mitochondrial (A)	l-threo-3-deoxy-hexylosonate aldolase [Quercus suber]	RecName: Full=4-hydroxy-tetrahydrodipicolinate synthase 1, chloroplastic; Short=HTPA synthase 1; EC=4.3.3.7; Flags: Precursor;	SubName: Full=Dihydrodipicolinate synthase {ECO:0000313|EMBL:KOO20814.1};	--	GO:0009507,chloroplast; GO:0008840,4-hydroxy-tetrahydrodipicolinate synthase; GO:0019877,diaminopimelate biosynthetic process; GO:0009089,lysine biosynthetic process via diaminopimelate	Dihydrodipicolinate synthetase family
Cluster-18641.0	TRUE	FALSE	TRUE	1.12	1.34	1.24	0.21	0.24	0.06	0.83	0.59	1.25	44.43	56.55	55.03	9	9.62	2.85	32.88	23.38	51.57	--	--	--	SubName: Full=Blue copper protein {ECO:0000313|EMBL:JAT55455.1};	--	GO:0009055,electron transfer activity	--
Cluster-18708.0	TRUE	TRUE	FALSE	1.62	1.45	2.05	0.78	0.61	0.34	0.5	0.86	0.21	57.99	54.92	81.81	30.47	21.98	13.87	17.76	30.47	7.92	K22909 zinc finger CCCH domain-containing protein 13 | (RefSeq) uncharacterized protein LOC113322141 (A)	hypothetical protein CICLE_v10005817mg [Citrus clementina]	RecName: Full=Protein SUPPRESSOR OF GENE SILENCING 3 homolog; Short=OsSGS3;	SubName: Full=Uncharacterized protein {ECO:0000313|EMBL:ESR33174.1};	--	GO:0005737,cytoplasm; GO:0005655,nucleolar ribonuclease P complex; GO:0031047,gene silencing by RNA; GO:0050688,regulation of defense response to virus	XS domain
Cluster-18716.1	TRUE	TRUE	FALSE	2.48	3.32	1.98	0.75	1.41	1.21	0.7	0.26	0.68	61.55	86.89	54.59	20.27	35.09	33.78	17.28	6.3	17.4	--	Cyclophilin-like peptidyl-prolyl cis-trans isomerase domain-containing protein [Cynara cardunculus var. scolymus]	RecName: Full=Peptidyl-prolyl cis-trans isomerase CYP23; Short=PPIase CYP23; EC=5.2.1.8; AltName: Full=Cyclophilin of 23 kDa; AltName: Full=Cyclophilin-23; Flags: Precursor;	RecName: Full=Peptidyl-prolyl cis-trans isomerase {ECO:0000256|RuleBase:RU363019}; Short=PPIase {ECO:0000256|RuleBase:RU363019}; EC=5.2.1.8 {ECO:0000256|RuleBase:RU363019};	Similar to cyclophilin-type peptidyl-prolyl cis-trans isomerase	GO:0005783,endoplasmic reticulum; GO:0005768,endosome; GO:0005794,Golgi apparatus; GO:0005802,trans-Golgi network; GO:0003755,peptidyl-prolyl cis-trans isomerase activity	Cyclophilin type peptidyl-prolyl cis-trans isomerase/CLD
Cluster-18771.0	TRUE	TRUE	FALSE	0.38	0.8	0.94	0.09	0.21	0.25	0	0.03	0	16.31	36.34	44.74	4.37	8.84	12.16	0	1.47	0	--	hypothetical protein H632_c820p0 [Helicosporidium sp. ATCC 50920]	--	SubName: Full=Uncharacterized protein {ECO:0000313|EMBL:KDD75186.1};	--	--	--
Cluster-18776.0	TRUE	TRUE	FALSE	0.8	0.77	0.9	0.07	0.14	0.05	0	0.17	0	35.91	37.15	45.73	3.48	6.39	2.72	0	7.6	0	K03327 multidrug resistance protein, MATE family | (RefSeq) protein DETOXIFICATION 31-like (A)	unknown [Picea sitchensis]	RecName: Full=Protein DETOXIFICATION 30 {ECO:0000303|PubMed:11739388}; Short=AtDTX30 {ECO:0000303|PubMed:11739388}; AltName: Full=Multidrug and toxic compound extrusion protein 30 {ECO:0000305}; Short=MATE protein 30 {ECO:0000305};	RecName: Full=Protein DETOXIFICATION {ECO:0000256|RuleBase:RU004914}; AltName: Full=Multidrug and toxic compound extrusion protein {ECO:0000256|RuleBase:RU004914};	Uncharacterized membrane protein, predicted efflux pump	GO:0016021,integral component of membrane; GO:0005774,vacuolar membrane; GO:0015297,antiporter activity; GO:0015238,drug transmembrane transporter activity; GO:0006855,drug transmembrane transport; GO:0009624,response to nematode	MatE
Cluster-18797.0	FALSE	FALSE	TRUE	1.17	2.01	1.48	0.82	0.85	0.38	1.71	1.57	1.32	25	45	35	19	18	9	36	33	29	--	--	--	--	--	--	--
Cluster-18842.1	FALSE	TRUE	TRUE	0	0	0	0.03	0	0	0.65	0.51	0.31	0	0	0	4.59	0	0	105	81.82	51.61	K20178 vacuolar protein sorting-associated protein 8 | (RefSeq) uncharacterized LOC107864957 (A)	hypothetical protein VITISV_004023 [Vitis vinifera]	--	SubName: Full=Uncharacterized protein {ECO:0000313|EMBL:CAN63923.1};	FOG: Reverse transcriptase	--	Reverse transcriptase (RNA-dependent DNA polymerase)
Cluster-18857.0	TRUE	FALSE	TRUE	0	0	0.08	0.5	0.79	0.8	0.18	0.05	0.07	0	0	4	24	35	40	8	2	3	K08235 xyloglucan:xyloglucosyl transferase [EC:2.4.1.207] | (RefSeq) probable xyloglucan endotransglucosylase/hydrolase protein 12 (A)	putative glycosidase crf1 [Quercus suber]	RecName: Full=Xyloglucan endotransglucosylase/hydrolase 2 {ECO:0000250|UniProtKB:Q38857}; EC=2.4.1.207 {ECO:0000250|UniProtKB:Q38857}; AltName: Full=Brassinosteroid-regulated protein BRU1 {ECO:0000303|PubMed:8115544}; Flags: Precursor;	SubName: Full=Putative glycosidase crf2 {ECO:0000313|EMBL:JAT62392.1};	--	GO:0048046,apoplast; GO:0005618,cell wall; GO:0004553,hydrolase activity, hydrolyzing O-glycosyl compounds; GO:0016762,xyloglucan:xyloglucosyl transferase activity; GO:0042546,cell wall biogenesis; GO:0010411,xyloglucan metabolic process	Glycosyl hydrolases family 16
Cluster-18894.0	FALSE	TRUE	TRUE	0.12	0.19	0.18	0.2	0.35	0.44	0.72	0.88	0.84	5	8	8	9	14	20	29	35	35	--	--	--	--	--	--	--
Cluster-18935.0	FALSE	TRUE	FALSE	0.94	1.06	0.49	0.48	0.26	0.35	0.37	0.19	0.33	44	53	25.53	24.6	12.13	18.91	17.47	8.76	16.2	--	--	--	--	--	--	--
Cluster-1895.0	FALSE	TRUE	FALSE	1.83	3.45	0.91	1.84	1.14	1.27	0.51	0.35	1.04	36.14	71.64	20.04	39.4	22.47	28.19	9.94	6.85	21.37	--	--	--	--	--	--	--
Cluster-1899.0	FALSE	TRUE	FALSE	0.54	0.82	0.76	0.9	0.2	0.53	0.07	0.05	0.11	24	39	38	44	9	27	3	2	5	K08286 protein-serine/threonine kinase [EC:2.7.11.-] | (RefSeq) serine/threonine-protein kinase D6PKL2 (A)	PREDICTED: protein kinase PINOID 2 [Ipomoea nil]	RecName: Full=Serine/threonine-protein kinase D6PKL2; EC=2.7.11.1; AltName: Full=D6 protein kinase-like 2; AltName: Full=Serine/threonine-protein kinase AtPK5;	SubName: Full=Uncharacterized protein {ECO:0000313|EMBL:PIA65547.1};	Putative serine/threonine protein kinase	GO:0005737,cytoplasm; GO:0005730,nucleolus; GO:0005634,nucleus; GO:0005886,plasma membrane; GO:0005524,ATP binding; GO:0016301,kinase activity; GO:0004672,protein kinase activity; GO:0004674,protein serine/threonine kinase activity; GO:0009734,auxin-activated signaling pathway; GO:0010540,basipetal auxin transport; GO:0035556,intracellular signal transduction; GO:0006468,protein phosphorylation	Phosphotransferase enzyme family
Cluster-19037.0	FALSE	TRUE	TRUE	0.11	0.22	0.08	0.24	0.13	0.21	0.39	0.54	0.44	9	19	7	22	11	20	32	44	38	--	--	--	--	--	--	--
Cluster-19038.0	TRUE	TRUE	FALSE	3.13	4.03	4.2	0.55	0.6	0.53	0	0.2	0.03	93.35	127.03	139.8	18	18	18	0	6	1	--	--	--	SubName: Full=Titin {ECO:0000313|EMBL:JAT51527.1}; Flags: Fragment;	--	--	--
Cluster-19057.0	FALSE	TRUE	FALSE	1.26	1.36	1.2	0.19	1.23	1.2	0.22	0.4	0	61.11	70	65.36	10.34	60.1	65.91	10.56	19	0	K01179 endoglucanase [EC:3.2.1.4] | (RefSeq) endoglucanase 23-like (A)	PREDICTED: endoglucanase 23-like [Musa acuminata subsp. malaccensis]	RecName: Full=Endoglucanase 8; EC=3.2.1.4; AltName: Full=Cellulase 1; Short=AtCEL1; AltName: Full=Endo-1,4-beta glucanase 8; Flags: Precursor;	RecName: Full=Endoglucanase {ECO:0000256|RuleBase:RU361166}; EC=3.2.1.4 {ECO:0000256|RuleBase:RU361166};	--	GO:0009507,chloroplast; GO:0005576,extracellular region; GO:0008810,cellulase activity; GO:0042547,cell wall modification involved in multidimensional cell growth; GO:0030245,cellulose catabolic process	Glycosyl hydrolase family 9
Cluster-19062.0	FALSE	TRUE	FALSE	2.2	1.97	2.09	3.78	4.11	4.44	4.7	5.31	3.68	52	49	55	97	97	118	110	124	90	--	--	--	--	--	--	--
Cluster-19149.0	TRUE	FALSE	TRUE	0.38	0.32	0.39	2.11	2.02	2.02	0.8	0.63	0.66	22.07	20.16	25.53	134.93	119	134	46.97	36.59	40.07	K14638 solute carrier family 15 (peptide/histidine transporter), member 3/4 | (RefSeq) protein NRT1/ PTR FAMILY 5.6 (A)	NPF family transporter [Pinus pinaster]	RecName: Full=Protein NRT1/ PTR FAMILY 5.7; Short=AtNPF5.7;	SubName: Full=NPF family transporter {ECO:0000313|EMBL:AQX43149.1};	H+/oligopeptide symporter	GO:0016021,integral component of membrane; GO:0005886,plasma membrane; GO:0022857,transmembrane transporter activity; GO:0006857,oligopeptide transport	POT family
Cluster-1918.0	TRUE	TRUE	FALSE	2.12	1.93	1.52	1.08	0.59	0.36	0.47	0.74	0.36	51.98	49.79	41.43	28.67	14.42	10.05	11.34	17.95	9.06	--	uncharacterized protein LOC110224854 [Arabidopsis lyrata subsp. lyrata]	--	SubName: Full=Uncharacterized protein {ECO:0000313|EMBL:KFK44993.1};	--	--	TLD
Cluster-19181.1	FALSE	TRUE	FALSE	1.27	0.66	1.67	0	0.64	0.45	0	0	0	47.3	26.06	69.48	0	23.91	18.83	0	0	0	K16275 E3 ubiquitin-protein ligase BAH [EC:2.3.2.27] | (RefSeq) probable E3 ubiquitin-protein ligase BAH1-like (A)	unknown [Picea sitchensis]	RecName: Full=Probable E3 ubiquitin-protein ligase BAH1-like 1; EC=2.3.2.27 {ECO:0000305}; AltName: Full=RING-type E3 ubiquitin transferase BAH1-like 1 {ECO:0000305};	SubName: Full=Uncharacterized protein {ECO:0000313|EMBL:JAG95723.1};	--	GO:0005634,nucleus; GO:0046872,metal ion binding; GO:0061630,ubiquitin protein ligase activity; GO:0043161,proteasome-mediated ubiquitin-dependent protein catabolic process; GO:0016567,protein ubiquitination	Rad50 zinc hook motif
Cluster-19181.4	FALSE	FALSE	TRUE	0.52	1.13	0	1.28	2.03	0.85	0.01	0	0.15	18.89	43.73	0	50.98	74.1	34.93	0.38	0	5.72	K16275 E3 ubiquitin-protein ligase BAH [EC:2.3.2.27] | (RefSeq) probable E3 ubiquitin-protein ligase BAH1-like (A)	unknown [Picea sitchensis]	RecName: Full=Probable E3 ubiquitin-protein ligase BAH1-like 1; EC=2.3.2.27 {ECO:0000305}; AltName: Full=RING-type E3 ubiquitin transferase BAH1-like 1 {ECO:0000305};	SubName: Full=Uncharacterized protein {ECO:0000313|EMBL:JAG95723.1};	--	GO:0005634,nucleus; GO:0046872,metal ion binding; GO:0061630,ubiquitin protein ligase activity; GO:0043161,proteasome-mediated ubiquitin-dependent protein catabolic process; GO:0016567,protein ubiquitination	Rad50 zinc hook motif
Cluster-19211.0	FALSE	TRUE	FALSE	0	0.31	0.09	1.19	0.46	0.81	1.65	1.06	1.06	0	10.15	3	40	14.1	28.16	50.75	32.27	34	--	--	--	--	--	--	--
Cluster-19224.0	FALSE	TRUE	TRUE	2.23	2.07	2.46	1.37	1.47	1.62	0.34	0.25	0.22	99	98	123	67	66	82	15	11	10	K18810 cyclin D1/2/4, plant | (RefSeq) CYCD2-1; hypothetical protein (A)	hypothetical protein SELMODRAFT_420671 [Selaginella moellendorffii]	RecName: Full=Cyclin-D1-1; AltName: Full=Cyclin-delta-1; Short=Cyclin-d1; AltName: Full=G1/S-specific cyclin-D1-1; Short=CycD1;1;	SubName: Full=Uncharacterized protein CYCD2-1 {ECO:0000313|EMBL:EFJ17757.1};	G1/S-specific cyclin D	GO:0005634,nucleus; GO:0007049,cell cycle; GO:0051301,cell division	Cyclin, C-terminal domain
Cluster-19236.0	FALSE	TRUE	TRUE	0.38	0.36	0.61	0.31	0.32	0.3	1.27	1.51	1.11	19	19	34	17	16	17	63	74	57	K01858 myo-inositol-1-phosphate synthase [EC:5.5.1.4] | (RefSeq) inositol-3-phosphate synthase 1-like (A)	inositol-3-phosphate synthase [Quercus suber]	RecName: Full=Inositol-3-phosphate synthase; Short=MIP synthase; EC=5.5.1.4; AltName: Full=Myo-inositol 1-phosphate synthase; Short=IPS; Short=MI-1-P synthase;	SubName: Full=Inositol-3-phosphate synthase {ECO:0000313|EMBL:KOO27975.1};	Myo-inositol-1-phosphate synthase	GO:0005737,cytoplasm; GO:0004512,inositol-3-phosphate synthase activity; GO:0006021,inositol biosynthetic process; GO:0008654,phospholipid biosynthetic process	Myo-inositol-1-phosphate synthase
Cluster-19257.0	FALSE	TRUE	FALSE	4.78	2.32	3.81	1.44	2.28	2.15	0.32	0	0.2	47.05	23.42	40.59	14.98	22	23.22	3	0	1.98	K01183 chitinase [EC:3.2.1.14] | (RefSeq) chitinase-like protein 4 (A)	PREDICTED: chitinase-like protein 4 [Nelumbo nucifera]	RecName: Full=Class V chitinase {ECO:0000303|PubMed:22936594}; Short=AtChiC {ECO:0000303|PubMed:22936594}; EC=3.2.1.14 {ECO:0000269|PubMed:21390509, ECO:0000269|PubMed:22936594}; Flags: Precursor;	SubName: Full=chitinase-like protein 4 {ECO:0000313|RefSeq:XP_010275712.1};	Chitinase	GO:0005618,cell wall; GO:0005576,extracellular region; GO:0008061,chitin binding; GO:0004568,chitinase activity; GO:0008843,endochitinase activity; GO:0035885,exochitinase activity; GO:0005975,carbohydrate metabolic process; GO:0006032,chitin catabolic process; GO:0009737,response to abscisic acid; GO:0009753,response to jasmonic acid; GO:0009651,response to salt stress	Glycosyl hydrolases family 18
Cluster-19265.0	FALSE	TRUE	TRUE	0	0.12	0	0.78	0.65	0.65	1.63	1.6	2.11	0	3	0	21	16	18	40	39	54	K08150 MFS transporter, SP family, solute carrier family 2 (myo-inositol transporter), member 13 | (RefSeq) inositol transporter 1-like (A)	lactose permease [Quercus suber]	RecName: Full=Sugar transport protein 2; AltName: Full=Hexose transporter 2;	SubName: Full=High-affinity glucose transporter {ECO:0000313|EMBL:JAT61299.1}; Flags: Fragment;	Predicted transporter (major facilitator superfamily)	GO:0005887,integral component of plasma membrane; GO:0005355,glucose transmembrane transporter activity; GO:0015145,monosaccharide transmembrane transporter activity; GO:0005351,carbohydrate:proton symporter activity; GO:0046323,glucose import; GO:0035428,NA; GO:0015749,monosaccharide transmembrane transport; GO:0009555,pollen development	Organic Anion Transporter Polypeptide (OATP) family
Cluster-19265.1	FALSE	TRUE	TRUE	0	0.16	0	0.88	0.62	0.85	1.53	1.98	2.33	0	3	0	17	11	17	27	35	43	K08145 MFS transporter, SP family, solute carrier family 2 (facilitated glucose transporter), member 8 | (RefSeq) sugar transporter ERD6-like 5 isoform X1 (A)	lactose permease [Quercus suber]	RecName: Full=Probable polyol transporter 6;	SubName: Full=Uncharacterized protein {ECO:0000313|EMBL:EEE91997.2};	Predicted transporter (major facilitator superfamily)	GO:0016021,integral component of membrane; GO:0005355,glucose transmembrane transporter activity; GO:0005351,carbohydrate:proton symporter activity; GO:0046323,glucose import; GO:0035428,NA	Major Facilitator Superfamily
Cluster-19278.0	FALSE	TRUE	FALSE	0.5	0.69	0.59	0.32	0.03	0.06	0.06	0.14	0.07	25.43	37.11	33.6	18	1.42	3.31	3	7.08	3.72	K00654 serine palmitoyltransferase [EC:2.3.1.50] | (RefSeq) serine palmitoyltransferase 2-like (A)	serine palmitoyltransferase 2 [Quercus suber]	RecName: Full=Long chain base biosynthesis protein 2a; EC=2.3.1.50;	SubName: Full=Serine palmitoyltransferase {ECO:0000313|EMBL:JAC79162.1};	Serine palmitoyltransferase	GO:0005789,endoplasmic reticulum membrane; GO:0016021,integral component of membrane; GO:0030170,pyridoxal phosphate binding; GO:0004758,serine C-palmitoyltransferase activity; GO:0009058,biosynthetic process; GO:0006665,sphingolipid metabolic process	Beta-eliminating lyase
Cluster-19306.0	TRUE	TRUE	FALSE	3.6	3.73	3.48	0.73	1.25	1.74	2.26	0.62	1.47	122.58	134.74	132.64	27.16	42.85	67.18	76.63	21.01	51.97	--	--	--	--	--	--	--
Cluster-19310.0	FALSE	TRUE	TRUE	0.13	0.12	0.24	0.14	0.24	0.43	1.01	1.04	0.68	6	6.02	12	7	11	22	46	47	32	K20367 endoplasmic reticulum-Golgi intermediate compartment protein 3 | (RefSeq) uncharacterized protein C24B11.08c-like (A)	uncharacterized protein c24b11.08c [Quercus suber]	RecName: Full=Protein disulfide-isomerase 5-3; Short=AtPDIL5-3; AltName: Full=Protein disulfide-isomerase 12; Short=PDI12; AltName: Full=Protein disulfide-isomerase 8-1; Short=AtPDIL8-1; Flags: Precursor;	SubName: Full=Uncharacterized protein {ECO:0000313|EMBL:OAE30986.1};	COPII vesicle protein	GO:0005623,cell; GO:0016021,integral component of membrane; GO:0003756,protein disulfide isomerase activity; GO:0045454,cell redox homeostasis	Endoplasmic Reticulum-Golgi Intermediate Compartment (ERGIC)
Cluster-19315.0	FALSE	TRUE	TRUE	0.89	1.63	2.43	1.78	1.36	0.93	0.48	0.36	0.55	21.31	41.35	64.72	46.52	32.6	25.25	11.47	8.52	13.64	--	helix-loop-helix protein 1A [Pinus taeda]	--	SubName: Full=Helix-loop-helix protein 1A {ECO:0000313|EMBL:AAF04760.1};	--	GO:0046983,protein dimerization activity	--
Cluster-19328.0	TRUE	TRUE	FALSE	0.26	0.4	0.66	2.03	1.31	1.81	1.85	0.86	1.94	9.6	15.94	27.63	82.65	48.94	76.41	68.64	31.8	75.24	--	unknown [Picea sitchensis]	RecName: Full=BTB/POZ domain-containing protein At3g05675;	SubName: Full=Uncharacterized protein {ECO:0000313|EMBL:ABR18318.1};	--	GO:0016567,protein ubiquitination	--
Cluster-1933.0	TRUE	TRUE	TRUE	0.45	0.59	0.71	0.79	2.28	1.96	3.75	4.58	3.36	13	18	23	25	66	64	108	131	101	--	acid phosphatase [Klebsormidium nitens]	--	SubName: Full=Acid phosphatase {ECO:0000313|EMBL:GAQ80549.1};	--	GO:0016788,hydrolase activity, acting on ester bonds	Sulfatase
Cluster-19332.0	TRUE	TRUE	FALSE	1.45	1.8	0.83	0.38	0.53	0.6	0.4	0.47	0.72	62	82	40	18	23	29	17	20	32	--	--	--	--	--	--	--
Cluster-19348.0	TRUE	TRUE	TRUE	0.13	0.1	0.21	0.71	0.83	1.01	2.31	2.86	1.57	5	4	9	30	32	44	89	109	63	--	uncharacterized protein ybiu [Quercus suber]	--	SubName: Full=Predicted protein {ECO:0000313|EMBL:EDQ71677.1};	--	--	Protein of unknown function (DUF1479)
Cluster-1941.0	FALSE	TRUE	FALSE	0.08	0.1	0.18	0.21	0.21	0.2	0.51	0.24	0.43	7	10	19	21	20	21	47	22	42	--	copia-type polyprotein, partial [Trifolium pratense]	--	SubName: Full=Putative gag-pol polyprotein, identical {ECO:0000313|EMBL:AAT38758.1};	--	GO:0003676,nucleic acid binding; GO:0008270,zinc ion binding; GO:0015074,DNA integration	--
Cluster-19485.0	FALSE	TRUE	TRUE	0	0	0	0.12	0.3	0.37	1.4	1.27	1.11	0	0	0	3.86	8.56	11.74	39.45	35.7	32.64	--	hypothetical protein [Zea mays]	--	SubName: Full=Uncharacterized protein {ECO:0000313|EMBL:ACG26881.1};	--	--	--
Cluster-19497.0	TRUE	TRUE	FALSE	3.03	1.73	2.44	0.82	0.4	1.03	0.27	0.22	0.17	68	41	61	20	9	26	6	5	4	K05909 laccase [EC:1.10.3.2] | (RefSeq) uncharacterized protein LOC109002717 (A)	PREDICTED: lachrymatory-factor synthase [Pyrus x bretschneideri]	RecName: Full=Lachrymatory-factor synthase; Flags: Precursor;	SubName: Full=Uncharacterized protein {ECO:0000313|EMBL:KCW82371.1};	--	GO:0005773,vacuole	Polyketide cyclase / dehydrase and lipid transport
Cluster-19508.0	FALSE	TRUE	FALSE	0	0.13	0.19	0.28	0.41	0.31	0.68	0.6	0.44	0	12	18	26	35	30	58	50	39	K08773 RalA-binding protein 1 | (RefSeq) GTPase-activating protein BEM3-like (A)	putative rho-type gtpase-activating protein 2 [Quercus suber]	--	SubName: Full=Putative Rho-type GTPase-activating protein 2 {ECO:0000313|EMBL:JAT56136.1};	Rac GTPase-activating protein BCR/ABR	GO:0007165,signal transduction	RhoGAP domain
Cluster-19535.1	FALSE	TRUE	TRUE	0	0	0	0.02	0.16	0.07	0.93	0.99	0.65	0	0	0	1	6	3	35.12	37	25.69	K05282 gibberellin 20-oxidase [EC:1.14.11.12] | (RefSeq) gibberellin 20 oxidase 1 (A)	GA20ox1, partial [Pinus tabuliformis]	RecName: Full=Gibberellin 20 oxidase 1; EC=1.14.11.-; AltName: Full=GA 20-oxidase 1; Short=AtGA20ox1; AltName: Full=Gibberellin C-20 oxidase 1;	SubName: Full=GA20ox1 {ECO:0000313|EMBL:AHW42465.1}; Flags: Fragment;	Iron/ascorbate family oxidoreductases	GO:0005737,cytoplasm; GO:0045544,gibberellin 20-oxidase activity; GO:0046872,metal ion binding; GO:0009908,flower development; GO:0009740,gibberellic acid mediated signaling pathway; GO:0009686,gibberellin biosynthetic process; GO:0048366,leaf development; GO:0009739,response to gibberellin; GO:0048575,short-day photoperiodism, flowering; GO:0009826,unidimensional cell growth	non-haem dioxygenase in morphine synthesis N-terminal
Cluster-1957.0	FALSE	TRUE	FALSE	3.62	4.29	3.03	2.33	2.63	2.29	0.53	0.83	0.3	35.42	43	32.09	24	25.22	24.51	5	8	3	--	--	--	--	--	--	--
Cluster-19584.1	FALSE	TRUE	FALSE	0.09	0.3	0.39	0.42	0.26	0.16	0	0	0	8.39	31.51	42.88	45.59	25.96	17.58	0	0	0	K14494 DELLA protein | (RefSeq) DELLA protein GAI (A)	nodulation-signaling pathway 2 protein [Dorcoceras hygrometricum]	RecName: Full=Nodulation-signaling pathway 2 protein;	SubName: Full=Uncharacterized protein {ECO:0000313|EMBL:ESR47391.1};	--	GO:0005783,endoplasmic reticulum; GO:0031965,nuclear membrane; GO:0009877,nodulation; GO:0006355,regulation of transcription, DNA-templated; GO:0006351,transcription, DNA-templated	GRAS domain family
Cluster-19627.0	TRUE	TRUE	FALSE	3.41	5.83	4.09	0.08	0	0	0	0.09	0.28	81	146	108	2	0	0	0	2	7	K02984 small subunit ribosomal protein S3Ae | (RefSeq) 40S ribosomal protein S3a-like (A)	40S ribosomal protein S3a-like [Asparagus officinalis]	RecName: Full=40S ribosomal protein S3a {ECO:0000255|HAMAP-Rule:MF_03122}; AltName: Full=CYC07 protein;	SubName: Full=40S ribosomal protein S3a {ECO:0000313|EMBL:PKA53633.1};	40S ribosomal protein S3A	GO:0005829,cytosol; GO:0005840,ribosome; GO:0003735,structural constituent of ribosome; GO:0002181,cytoplasmic translation	Ribosomal S3Ae family
Cluster-19636.0	FALSE	FALSE	TRUE	0	3.07	3.15	1.99	3.24	2.42	0.41	0.49	0.58	0	127.37	137.63	84.88	127.17	107.17	15.97	18.81	23.45	K12900 FUS-interacting serine-arginine-rich protein 1 | (RefSeq) serine/arginine-rich SC35-like splicing factor SCL28 (A)	RNA-binding protein 1 [Zostera marina]	RecName: Full=Serine/arginine-rich SC35-like splicing factor SCL30A; Short=At-SCL30A; Short=AtSCL30A; AltName: Full=SC35-like splicing factor 30A; AltName: Full=Serine/arginine-rich splicing factor 30A;	SubName: Full=RNA-binding protein 1 {ECO:0000313|EMBL:KMZ74103.1};	FOG: RRM domain	GO:0005829,cytosol; GO:0016607,nuclear speck; GO:0005681,spliceosomal complex; GO:0003729,mRNA binding; GO:0000398,mRNA splicing, via spliceosome; GO:0008380,RNA splicing	RNA recognition motif. (a.k.a. RRM, RBD, or RNP domain)
Cluster-19647.0	TRUE	TRUE	FALSE	2.79	3.53	2.95	0.83	0.73	0.37	0.03	0.06	0.18	87.21	117.15	103.24	28.37	23.04	13.11	1	2	6	K22772 flavonol-3-O-glucoside L-rhamnosyltransferase [EC:2.4.1.159] | (RefSeq) anthocyanidin 3-O-glucosyltransferase-like (A)	unknown [Picea sitchensis]	RecName: Full=Putative UDP-rhamnose:rhamnosyltransferase 1; Short=FaRT1 {ECO:0000303|PubMed:16443693}; EC=2.4.1.- {ECO:0000250|UniProtKB:Q940V3}; AltName: Full=Glycosyltransferase 4; Short=FaGT4 {ECO:0000312|EMBL:AAU09445.1};	RecName: Full=Glycosyltransferase {ECO:0000256|RuleBase:RU362057}; EC=2.4.1.- {ECO:0000256|RuleBase:RU362057};	UDP-glucuronosyl and UDP-glucosyl transferase	GO:0016021,integral component of membrane; GO:0016758,transferase activity, transferring hexosyl groups; GO:0008152,metabolic process	Glycosyltransferase family 28 C-terminal domain
Cluster-19654.0	FALSE	TRUE	TRUE	0.12	0.07	0.24	0.25	0.25	0.5	0.82	0.96	0.84	5	3	11	11	10	23	33	38	35	--	hypothetical protein CFP56_22256 [Quercus suber]	--	SubName: Full=Uncharacterized protein {ECO:0000313|EMBL:EKX44704.1, ECO:0000313|EnsemblProtists:EKX44704};	--	GO:0005506,iron ion binding; GO:0031418,L-ascorbic acid binding; GO:0016705,oxidoreductase activity, acting on paired donors, with incorporation or reduction of molecular oxygen	2OG-Fe(II) oxygenase superfamily
Cluster-19680.0	FALSE	TRUE	FALSE	0	0	0	1.37	0.5	0.03	0.68	1.25	1.58	0	0	0	70.44	23.37	1.67	32	57.94	76.95	K12373 hexosaminidase [EC:3.2.1.52] | (RefSeq) beta-hexosaminidase 3 (A)	beta-hexosaminidase 3, partial [Manihot esculenta]	RecName: Full=Beta-hexosaminidase 3; EC=3.2.1.52; AltName: Full=Beta-GlcNAcase 3; AltName: Full=Beta-N-acetylhexosaminidase 3; AltName: Full=Beta-hexosaminidase 1; Short=AtHEX1; AltName: Full=N-acetyl-beta-glucosaminidase 3; Flags: Precursor;	SubName: Full=Uncharacterized protein {ECO:0000313|EMBL:OAY34182.1};	Beta-N-acetylhexosaminidase	GO:0005618,cell wall; GO:0009505,plant-type cell wall; GO:0005886,plasma membrane; GO:0004563,beta-N-acetylhexosaminidase activity; GO:0015929,hexosaminidase activity; GO:0102148,N-acetyl-beta-D-galactosaminidase activity; GO:0005975,carbohydrate metabolic process	Glycosyl hydrolase family 20, catalytic domain
Cluster-1970.0	TRUE	TRUE	FALSE	1.67	2.24	1.51	0	0	0	0.05	0.05	0.05	32	45	32	0	0	0	1	1	1	K02997 small subunit ribosomal protein S9e | (RefSeq) 40S ribosomal protein S9-2-like (A)	40S ribosomal protein S9-2-like [Asparagus officinalis]	RecName: Full=40S ribosomal protein S9-2;	SubName: Full=40S ribosomal protein S9 {ECO:0000313|EMBL:AAT08735.1};	Ribosomal protein S4	GO:0005829,cytosol; GO:0022627,cytosolic small ribosomal subunit; GO:0016020,membrane; GO:0009506,plasmodesma; GO:0019843,rRNA binding; GO:0003735,structural constituent of ribosome; GO:0045903,positive regulation of translational fidelity; GO:0006412,translation	Ribosomal protein S4/S9 N-terminal domain
Cluster-19796.0	FALSE	TRUE	TRUE	0.07	0.24	0	0	0	0	0.9	0.68	0.61	3.85	13	0	0	0	0	46.56	34.81	33.07	--	--	--	--	--	--	--
Cluster-19797.0	TRUE	TRUE	FALSE	0.33	0.13	0.29	0.63	1.07	0.58	1.1	0.88	1.19	24	10	24	51	79	48	81	64	91	K12659 N-acetyl-gamma-glutamyl-phosphate reductase / acetylglutamate kinase [EC:1.2.1.38 2.7.2.8] | (RefSeq) protein arg-6, mitochondrial-like (A)	predicted protein [Hordeum vulgare subsp. vulgare]	RecName: Full=Probable N-acetyl-gamma-glutamyl-phosphate reductase, chloroplastic; Short=AGPR; EC=1.2.1.38; AltName: Full=N-acetyl-glutamate semialdehyde dehydrogenase; Short=NAGSA dehydrogenase; Flags: Precursor;	SubName: Full=Predicted protein {ECO:0000313|EMBL:BAJ98151.1};	N-acetyl-gamma-glutamyl-phosphate reductase	GO:0009507,chloroplast; GO:0009570,chloroplast stroma; GO:0016020,membrane; GO:0005730,nucleolus; GO:0005507,copper ion binding; GO:0003942,N-acetyl-gamma-glutamyl-phosphate reductase activity; GO:0051287,NAD binding; GO:0046983,protein dimerization activity; GO:0006526,arginine biosynthetic process; GO:0046686,response to cadmium ion	Saccharopine dehydrogenase NADP binding domain
Cluster-19869.0	TRUE	FALSE	TRUE	1.05	0.58	1.46	3.24	2.47	2.51	0	0.57	0.16	15	8.7	23	49.59	35	39.94	0	8	2.32	K02882 large subunit ribosomal protein L18Ae | (RefSeq) 60S ribosomal protein L20-A-like (A)	predicted protein, partial [Hordeum vulgare subsp. vulgare]	RecName: Full=60S ribosomal protein L18a-1;	SubName: Full=Predicted protein {ECO:0000313|EMBL:BAK07344.1}; Flags: Fragment;	60S ribosomal protein L18A	GO:0005829,cytosol; GO:0022625,cytosolic large ribosomal subunit; GO:0009506,plasmodesma; GO:0003723,RNA binding; GO:0003735,structural constituent of ribosome; GO:0006412,translation	Ribosomal proteins 50S-L18Ae/60S-L20/60S-L18A
Cluster-19878.0	TRUE	TRUE	FALSE	2.43	3.01	2.98	0.13	0	0.08	0.76	0.84	0.46	51.49	67	69.93	3	0	2	16	17.55	10	K15109 solute carrier family 25 (mitochondrial carnitine/acylcarnitine transporter), member 20/29 | (RefSeq) mitochondrial carnitine carrier-like (A)	mitochondrial carnitine carrier [Quercus suber]	RecName: Full=Mitochondrial carnitine/acylcarnitine carrier-like protein; AltName: Full=Carnitine/acylcarnitine translocase-like protein; Short=CAC-like protein; AltName: Full=Protein A BOUT DE SOUFFLE;	SubName: Full=Mitochondrial carnitine/acylcarnitine carrier protein {ECO:0000313|EMBL:JAT61955.1}; Flags: Fragment;	Mitochondrial carnitine-acylcarnitine carrier protein	GO:0009507,chloroplast; GO:0016021,integral component of membrane; GO:0005743,mitochondrial inner membrane; GO:0005739,mitochondrion; GO:0009536,plastid; GO:0000064,L-ornithine transmembrane transporter activity; GO:0000066,NA; GO:0006839,mitochondrial transport	Mitochondrial carrier protein
Cluster-19895.0	FALSE	TRUE	FALSE	0	0.06	0	0.63	0.64	0.69	1.42	1.48	0.62	0	3	0	31.17	29	35.26	64	66	28.9	K16261 yeast amino acid transporter | (RefSeq) arginine permease CAN1-like (A)	arginine permease [Quercus suber]	--	SubName: Full=Uncharacterized protein {ECO:0000313|EMBL:JAG95550.1};	Amino acid transporters	GO:0016021,integral component of membrane; GO:0015171,amino acid transmembrane transporter activity	Amino acid permease
Cluster-19896.0	FALSE	FALSE	TRUE	0.3	1.23	0.29	1.31	1.33	1.25	0	0	0	9.57	40.97	10.23	45.01	41.89	44.41	0	0	0	K18999 RNA polymerase II C-terminal domain phosphatase-like 3/4 [EC:3.1.3.16] | (RefSeq) uncharacterized protein LOC103956068 (A)	F-box protein At5g49610-like isoform X5 [Ananas comosus]	RecName: Full=F-box protein At5g49610;	SubName: Full=F-box protein At5g49610 isoform X1 {ECO:0000313|RefSeq:XP_008806720.1};	--	GO:0016567,protein ubiquitination	F-box associated domain
Cluster-19918.0	TRUE	TRUE	FALSE	1.57	0.9	1.56	0.06	0.3	0.17	0	0	0	36.66	22.22	40.37	1.44	7.11	4.41	0	0	0	--	unknown [Zea mays]	--	SubName: Full=Uncharacterized protein {ECO:0000313|EMBL:ACF78974.1};	--	--	Glycosyl hydrolase family 61
Cluster-19927.0	FALSE	TRUE	TRUE	0.52	0.21	0.58	0.32	0.35	0.41	1.6	1.41	1.14	19.34	8.38	23.93	13	12.95	17.38	59	51.66	43.88	K00058 D-3-phosphoglycerate dehydrogenase / 2-oxoglutarate reductase [EC:1.1.1.95 1.1.1.399] | (RefSeq) D-3-phosphoglycerate dehydrogenase 2-like (A)	d-3-phosphoglycerate dehydrogenase 2 [Quercus suber]	RecName: Full=D-3-phosphoglycerate dehydrogenase 2, chloroplastic; Short=PGDH; EC=1.1.1.95 {ECO:0000269|PubMed:24368794, ECO:0000269|PubMed:9867856}; Flags: Precursor;	SubName: Full=D-3-phosphoglycerate dehydrogenase 1 {ECO:0000313|EMBL:JAT64063.1};	D-3-phosphoglycerate dehydrogenase, D-isomer-specific 2-hydroxy acid dehydrogenase superfamily	GO:0009507,chloroplast; GO:0009570,chloroplast stroma; GO:0005829,cytosol; GO:0005634,nucleus; GO:0051287,NAD binding; GO:0004617,phosphoglycerate dehydrogenase activity; GO:0006564,L-serine biosynthetic process	S-adenosyl-L-homocysteine hydrolase, NAD binding domain
Cluster-19932.0	TRUE	FALSE	TRUE	1.27	1.59	1.35	2.7	3.1	3.89	0.42	0.93	1.03	20.77	27.15	24.3	47.61	50.53	71.25	6.69	15.02	17.33	K20604 mitogen-activated protein kinase kinase 9 [EC:2.7.12.2] | (RefSeq) mitogen-activated protein kinase kinase 9 (A)	Mitogen-activated protein kinase kinase 4 [Ananas comosus]	RecName: Full=Mitogen-activated protein kinase kinase 4; Short=AtMKK4; Short=MAP kinase kinase 4; EC=2.7.12.2;	SubName: Full=Uncharacterized protein {ECO:0000313|EMBL:JAG93879.1};	--	GO:0009570,chloroplast stroma; GO:0005737,cytoplasm; GO:0005634,nucleus; GO:0005524,ATP binding; GO:0004674,protein serine/threonine kinase activity; GO:0009814,defense response, incompatible interaction; GO:0010227,floral organ abscission; GO:0010229,inflorescence development; GO:0009626,plant-type hypersensitive response; GO:0007346,regulation of mitotic cell cycle; GO:0031098,stress-activated …	Protein tyrosine kinase
Cluster-19958.0	TRUE	FALSE	TRUE	0.24	0.45	0.36	0.97	1.15	1.21	0.02	0.04	0.09	13	26	22	58	63	75	1	2	5	K13459 disease resistance protein RPS2 | (RefSeq) disease resistance protein RPS2 isoform X1 (A)	PREDICTED: probable disease resistance protein At5g63020 [Tarenaya hassleriana]	--	SubName: Full=Uncharacterized protein {ECO:0000313|EMBL:KCW67233.1};	--	GO:0043531,ADP binding	--
Cluster-20004.0	FALSE	TRUE	TRUE	6.62	5.68	8.01	6.04	5.28	5.7	2.13	3.01	2.72	229.6	209.13	311	229	184.11	224	73.72	103.41	98.32	--	unknown [Picea sitchensis]	--	SubName: Full=Uncharacterized protein {ECO:0000313|EMBL:ADE76050.1};	--	--	--
Cluster-20041.0	FALSE	FALSE	TRUE	0	0.27	0.13	0.96	0.37	0.85	0.21	0.21	0.32	0	11.84	6	43.68	15.5	40	8.85	8.81	14	K07437 cytochrome P450 family 26 subfamily A | (RefSeq) taxadiene 5-alpha hydroxylase-like (A)	CYP728Q11 [Taxus wallichiana var. chinensis]	RecName: Full=Cytochrome P450 716B2; EC=1.14.-.-; AltName: Full=Cytochrome P450 CYPA2;	SubName: Full=CYP728Q11 {ECO:0000313|EMBL:ATG29925.1};	Cytochrome P450 CYP4/CYP19/CYP26 subfamilies	GO:0016021,integral component of membrane; GO:0020037,heme binding; GO:0005506,iron ion binding; GO:0004497,monooxygenase activity; GO:0016705,oxidoreductase activity, acting on paired donors, with incorporation or reduction of molecular oxygen	Cytochrome P450
Cluster-20063.0	FALSE	TRUE	TRUE	1.2	0.98	1.53	1.08	1.2	0.79	0.41	0.37	0.3	77.65	68.26	111.65	76.99	78.64	58.29	27	23.8	20.49	K10738 DNA helicase MCM9 [EC:3.6.4.12] | (RefSeq) probable DNA helicase MCM9 isoform X1 (A)	probable DNA helicase MCM9 isoform X1 [Amborella trichopoda]	RecName: Full=Probable DNA helicase MCM9; EC=3.6.4.12; AltName: Full=Minichromosome maintenance 9; Short=OsMCM9;	SubName: Full=Uncharacterized protein {ECO:0000313|EMBL:ERM95387.1};	DNA replication licensing factor, MCM2 component	GO:0005634,nucleus; GO:0005524,ATP binding; GO:0003677,DNA binding; GO:0004386,helicase activity; GO:0046872,metal ion binding; GO:0006281,DNA repair; GO:0006270,DNA replication initiation; GO:0051321,meiotic cell cycle	MCM N-terminal domain
Cluster-20127.0	TRUE	TRUE	FALSE	2.22	5.02	5.23	0.03	0	0	0.06	0.03	0.23	79.35	191.02	209.84	1	0	0	2.16	1	8.57	K09503 DnaJ homolog subfamily A member 2 | (RefSeq) dnaJ protein homolog (A)	dnaJ protein homolog [Asparagus officinalis]	RecName: Full=DnaJ protein homolog; AltName: Full=DNAJ-1; Flags: Precursor;	SubName: Full=DNAJ {ECO:0000313|EMBL:EOY19294.1};	Molecular chaperone (DnaJ superfamily)	GO:0005886,plasma membrane; GO:0005524,ATP binding; GO:0031072,heat shock protein binding; GO:0046872,metal ion binding; GO:0051082,unfolded protein binding; GO:0006457,protein folding; GO:0009408,response to heat	Hydrogenase/urease nickel incorporation, metallochaperone, hypA
Cluster-20129.0	FALSE	TRUE	FALSE	0.73	0.68	0.81	0.63	0.69	0.5	0.3	0.43	0.34	67	67	84	64	64	52	28	39	33	K17964 leucine-rich PPR motif-containing protein, mitochondrial | (RefSeq) pentatricopeptide repeat-containing protein At4g01570 (A)	Pentatricopeptide repeat [Macleaya cordata]	RecName: Full=Pentatricopeptide repeat-containing protein At4g01570;	SubName: Full=Pentatricopeptide repeat {ECO:0000313|EMBL:OVA19953.1};	FOG: PPR repeat	GO:0043231,intracellular membrane-bounded organelle; GO:0004519,endonuclease activity; GO:0003723,RNA binding; GO:0009451,RNA modification	Putative Mad3/BUB1 like region 1 protein
Cluster-20155.0	FALSE	TRUE	TRUE	0.04	0.06	0	0.2	0.09	0.12	1.34	1.46	1.31	1	1.52	0	5	2.1	3	30.05	32.69	30.74	--	--	--	--	--	--	--
Cluster-20178.0	FALSE	TRUE	TRUE	0.03	0.03	0	0.3	0.17	0.1	2.83	3.13	2.09	1	0.99	0	9.75	5.05	3.23	82.51	90.69	63.66	K04733 interleukin-1 receptor-associated kinase 4 [EC:2.7.11.1] | (RefSeq) L-type lectin-domain containing receptor kinase VI.2-like isoform X1 (A)	blue copper protein-like [Ananas comosus]	RecName: Full=Blue copper protein; Flags: Precursor;	SubName: Full=Blue copper protein {ECO:0000313|EMBL:OAY78099.1};	--	GO:0009055,electron transfer activity; GO:0046872,metal ion binding	Plastocyanin-like domain
Cluster-2020.2	FALSE	TRUE	TRUE	0.2	0.1	0	0	0.16	0.28	1.05	1.39	0.76	10.67	5.6	0	0	8.6	16.6	55.08	72.2	41.27	--	--	--	--	--	--	--
Cluster-20226.0	FALSE	TRUE	FALSE	2.05	1.63	2.23	0.87	1.83	1.1	0.06	0.48	0.17	35	29	42	16	31	21	1	8	3	K22733 magnesium transporter | (RefSeq) hypothetical protein (A)	PREDICTED: pentatricopeptide repeat-containing protein At3g12770-like [Ziziphus jujuba]	RecName: Full=Pentatricopeptide repeat-containing protein At3g57430, chloroplastic; AltName: Full=Protein ORGANELLE TRANSCRIPT PROCESSING 84 {ECO:0000303|PubMed:19934379}; Flags: Precursor;	SubName: Full=Uncharacterized protein {ECO:0000313|EMBL:AEW07828.1}; Flags: Fragment;	FOG: PPR repeat	GO:0009507,chloroplast; GO:0004519,endonuclease activity; GO:0003723,RNA binding; GO:0008270,zinc ion binding; GO:0031425,chloroplast RNA processing; GO:0006397,mRNA processing; GO:0009451,RNA modification	DYW family of nucleic acid deaminases
Cluster-20226.3	FALSE	TRUE	FALSE	1.06	1.65	2.05	0.92	1.21	0.78	0.39	0.55	0.85	19.33	31.52	41.47	18.2	22	16	7	10	16	K17710 pentatricopeptide repeat domain-containing protein 1 | (RefSeq) hypothetical protein (A)	unknown [Picea sitchensis]	RecName: Full=Pentatricopeptide repeat-containing protein At2g35030, mitochondrial; Flags: Precursor;	SubName: Full=Uncharacterized protein {ECO:0000313|EMBL:ABR16216.1};	FOG: PPR repeat	GO:0043231,intracellular membrane-bounded organelle; GO:0005739,mitochondrion; GO:0004519,endonuclease activity; GO:0003723,RNA binding; GO:0009451,RNA modification	ATPase expression protein 1
Cluster-20240.0	FALSE	TRUE	FALSE	0.05	0	0	0.92	0.84	1.21	2.34	2.83	1.04	1	0	0	19.02	15.99	26	44.23	53.52	20.53	--	hypothetical protein CFP56_04465 [Quercus suber]	--	SubName: Full=Uncharacterized protein C29B12.08 {ECO:0000313|EMBL:JAT45730.1};	--	GO:0016021,integral component of membrane	--
Cluster-20245.0	FALSE	TRUE	FALSE	0.05	0.1	0.05	0.51	0.29	0.56	0.69	0.78	0.79	2	4	2	21	11	24	26	29	31	K03063 26S proteasome regulatory subunit T3 | (RefSeq) 26S proteasome regulatory subunit 6B homolog (A)	26s protease regulatory subunit 6b like [Quercus suber]	RecName: Full=26S proteasome regulatory subunit 6B homolog; AltName: Full=26S protease subunit 6B homolog; AltName: Full=26S proteasome AAA-ATPase subunit RPT3; AltName: Full=Protein BMAA insensitive morphology 409; AltName: Full=Regulatory particle triple-A ATPase subunit 3;	SubName: Full=26S protease regulatory subunit 6B {ECO:0000313|EMBL:JAT51270.1};	26S proteasome regulatory complex, ATPase RPT3	GO:0005618,cell wall; GO:0005829,cytosol; GO:0031597,cytosolic proteasome complex; GO:0016020,membrane; GO:0031595,nuclear proteasome complex; GO:0005634,nucleus; GO:0009506,plasmodesma; GO:0000502,proteasome complex; GO:0005524,ATP binding; GO:0036402,proteasome-activating ATPase activity; GO:0017025,TBP-class protein binding; GO:0045899,positive regulation of RNA polymerase II transcriptional p…	NACHT domain
Cluster-20266.0	TRUE	TRUE	FALSE	0.41	1.11	0.68	0.13	0.13	0	0.06	0.01	0.03	27.65	80.07	51.84	9.44	9.17	0	4	1	2	--	predicted protein [Physcomitrella patens]	--	SubName: Full=Predicted protein {ECO:0000313|EMBL:EDQ54563.1};	--	GO:0016742,hydroxymethyl-, formyl- and related transferase activity; GO:0009058,biosynthetic process	Enoyl-CoA hydratase/isomerase
Cluster-20279.0	TRUE	TRUE	FALSE	1.4	1.44	1.51	0.5	0.55	0.49	0	0	0	33.26	36	40	13	13	13	0	0	0	--	germin-like protein [Pinus radiata]	RecName: Full=Germin-like protein subfamily 2 member 1; Flags: Precursor;	SubName: Full=Germin-like protein {ECO:0000313|EMBL:AAC05146.1};	--	GO:0048046,apoplast; GO:0005618,cell wall; GO:0005634,nucleus; GO:0009506,plasmodesma; GO:0030145,manganese ion binding; GO:0045735,nutrient reservoir activity; GO:0010497,plasmodesmata-mediated intercellular transport; GO:2000280,regulation of root development; GO:0009409,response to cold	Cupin domain
Cluster-20289.0	FALSE	TRUE	FALSE	0	0.19	0	0.35	0.51	0.28	0.75	0.69	0.52	0	12	0	23	31	19	45	41	32.73	K11237 bud emergence protein 1 | (RefSeq) protein scd2/ral3-like (A)	protein scd2/ral3 [Quercus suber]	--	SubName: Full=SH3 and PX domain-containing protein 2A {ECO:0000313|EMBL:ALF36426.1};	NADPH oxidase	GO:0035091,phosphatidylinositol binding	PB1 domain
Cluster-20333.0	TRUE	TRUE	TRUE	0.25	0.21	0.44	1.1	1.47	1.09	2.83	2.77	2.61	9	8	18	44	54	45	103	100	99	K15030 translation initiation factor 3 subunit M | (RefSeq) eukaryotic translation initiation factor 3 subunit M-like (A)	eukaryotic translation initiation factor 3 subunit m [Quercus suber]	--	RecName: Full=Eukaryotic translation initiation factor 3 subunit M {ECO:0000256|HAMAP-Rule:MF_03012}; Short=eIF3m {ECO:0000256|HAMAP-Rule:MF_03012};	Uncharacterized conserved protein, contains PCI domain	--	eIF3 subunit M, C-terminal helix
Cluster-20350.0	TRUE	TRUE	TRUE	2.64	3.38	1.18	7.28	10.49	6.16	14.35	19.11	18.17	15	19	7	42	57	37	76	106	103	--	cytochrome b-c1 complex subunit 8 [Quercus suber]	--	--	Ubiquinol cytochrome c reductase, subunit QCR8	--	UcrQ family
Cluster-20391.0	FALSE	TRUE	FALSE	0.05	0.11	0.42	0.99	0.7	0.59	0.78	0.85	0.83	2.32	6.14	24.35	56.09	36.36	34.5	40.06	43.17	44.53	--	--	--	--	--	--	--
Cluster-20424.0	FALSE	TRUE	FALSE	0.08	0.08	0.08	0.32	0.54	0.27	0.68	0.4	0.36	6	7	7.51	28	43	24	54	31.42	29.72	K03028 26S proteasome regulatory subunit N1 | (RefSeq) 26S proteasome regulatory subunit rpn-1-like (A)	26s proteasome regulatory subunit rpn-1 [Quercus suber]	RecName: Full=26S proteasome non-ATPase regulatory subunit 2 homolog B; AltName: Full=26S proteasome regulatory subunit RPN1b; Short=AtRPN1b; AltName: Full=26S proteasome regulatory subunit S2 homolog B;	SubName: Full=Predicted protein {ECO:0000313|EMBL:EDQ50566.1};	26S proteasome regulatory complex, subunit RPN1/PSMD2	GO:0005634,nucleus; GO:0000502,proteasome complex; GO:0008540,proteasome regulatory particle, base subcomplex; GO:0034515,proteasome storage granule; GO:0030234,enzyme regulator activity; GO:0043161,proteasome-mediated ubiquitin-dependent protein catabolic process; GO:0030163,protein catabolic process; GO:0042176,regulation of protein catabolic process	AP-1 complex-associated regulatory protein
Cluster-2044.0	FALSE	TRUE	TRUE	0	0	0	0.63	0.51	0.61	3.66	4.97	3	0	0	0	10	7.49	10	53.04	72.48	45.68	K02128 F-type H+-transporting ATPase subunit c | (RefSeq) ATP synthase subunit 9, mitochondrial-like (A)	atp synthase subunit 9, mitochondrial [Quercus suber]	RecName: Full=ATP synthase subunit 9, mitochondrial; AltName: Full=Lipid-binding protein;	SubName: Full=Uncharacterized protein {ECO:0000313|EMBL:PIM97214.1};	Mitochondrial F1F0-ATP synthase, subunit c/ATP9/proteolipid	GO:0016021,integral component of membrane; GO:0031966,mitochondrial membrane; GO:0045263,proton-transporting ATP synthase complex, coupling factor F(o); GO:0005524,ATP binding; GO:0015078,proton transmembrane transporter activity; GO:0008289,lipid binding; GO:0015991,ATP hydrolysis coupled proton transport; GO:0015986,ATP synthesis coupled proton transport	ATP synthase subunit C
Cluster-20479.0	TRUE	FALSE	FALSE	1.15	0	1.52	0	0	0	0	0.11	0	31.15	0	46	0	0	0	0	3	0	K22565 COMM domain containing 9 | (RefSeq) pentatricopeptide repeat-containing protein At5g50390, chloroplastic (A)	hypothetical protein KK1_043566 [Cajanus cajan]	RecName: Full=Pentatricopeptide repeat-containing protein At2g13600;	SubName: Full=Uncharacterized protein {ECO:0000313|EMBL:KYP35399.1};	FOG: PPR repeat	GO:0005739,mitochondrion; GO:0004519,endonuclease activity; GO:0003723,RNA binding; GO:0080156,mitochondrial mRNA modification; GO:0010182,sugar mediated signaling pathway	Tetratricopeptide repeat
Cluster-20479.4	FALSE	TRUE	FALSE	0.61	0.53	0.82	0	0.46	0.34	0.07	0.15	0	35	32.4	53	0	26.3	22	3.94	8.6	0	K22262 WD repeat and FYVE domain-containing protein 3 | (RefSeq) protein SPIRRIG (A)	unknown [Picea sitchensis]	RecName: Full=Pentatricopeptide repeat-containing protein At1g08070, chloroplastic {ECO:0000305}; AltName: Full=Protein ORGANELLE TRANSCRIPT PROCESSING 82 {ECO:0000303|PubMed:19845878}; Flags: Precursor;	SubName: Full=Uncharacterized protein {ECO:0000313|EMBL:ADE76509.1};	FOG: PPR repeat	GO:0009507,chloroplast; GO:0004519,endonuclease activity; GO:0003723,RNA binding; GO:0008270,zinc ion binding; GO:1900865,chloroplast RNA modification; GO:0031425,chloroplast RNA processing; GO:0006397,mRNA processing	DYW family of nucleic acid deaminases
Cluster-20585.2	FALSE	TRUE	TRUE	0.08	0.34	0.41	0.7	1.03	0.59	1.6	2.23	1.6	3.42	14.94	19	31.93	42.87	28	66.16	91.66	69.32	K03942 NADH dehydrogenase (ubiquinone) flavoprotein 1 [EC:7.1.1.2 1.6.99.3] | (RefSeq) NADH-ubiquinone oxidoreductase 51 kDa subunit, mitochondrial-like (A)	nadh-ubiquinone oxidoreductase 51 kda subunit, mitochondrial [Quercus suber]	RecName: Full=NADH dehydrogenase [ubiquinone] flavoprotein 1, mitochondrial; EC=1.6.5.3; EC=1.6.99.3; Flags: Precursor;	RecName: Full=NADH dehydrogenase [ubiquinone] flavoprotein 1, mitochondrial {ECO:0000256|RuleBase:RU364066}; EC=1.6.5.3 {ECO:0000256|RuleBase:RU364066}; EC=1.6.99.3 {ECO:0000256|RuleBase:RU364066};	NADH:ubiquinone oxidoreductase, NDUFV1/51kDa subunit	GO:0005747,mitochondrial respiratory chain complex I; GO:0005739,mitochondrion; GO:0051539,4 iron, 4 sulfur cluster binding; GO:0010181,FMN binding; GO:0046872,metal ion binding; GO:0051287,NAD binding; GO:0008137,NADH dehydrogenase (ubiquinone) activity	SLBB domain
Cluster-20612.0	FALSE	TRUE	FALSE	0.57	0.65	0.05	1.06	1.49	0.92	1.79	1.73	1.54	10	12	1	20	26	18	31	30	28	--	--	--	--	--	--	--
Cluster-20623.0	TRUE	TRUE	FALSE	1.97	2.29	2.75	0	0	0	0	0	0	37	45	57	0	0	0	0	0	0	K02937 large subunit ribosomal protein L7e | (RefSeq) 60S ribosomal protein L7-4-like isoform X1 (A)	60S ribosomal protein L7-4-like isoform X1 [Asparagus officinalis]	RecName: Full=60S ribosomal protein L7-4;	SubName: Full=60S ribosomal protein L7-2 {ECO:0000313|RefSeq:XP_008789605.1};	60S ribosomal protein L7	GO:0009507,chloroplast; GO:0022625,cytosolic large ribosomal subunit; GO:0022626,cytosolic ribosome; GO:0016020,membrane; GO:0042788,polysomal ribosome; GO:0003729,mRNA binding; GO:0003723,RNA binding; GO:0003735,structural constituent of ribosome; GO:0002181,cytoplasmic translation; GO:0000463,maturation of LSU-rRNA from tricistronic rRNA transcript (SSU-rRNA, 5.8S rRNA, LSU-rRNA)	Ribosomal protein L30p/L7e
Cluster-20633.0	FALSE	TRUE	TRUE	0.65	0.64	0.24	1.86	4.66	3.71	7.33	11.61	10.61	5	5	2	15	35	31	54	88	83	--	--	--	--	--	--	--
Cluster-20645.0	TRUE	TRUE	FALSE	0	0	0	0.99	0.93	0.6	1.68	1.55	1.31	0	0	0	38	33	24	59	54	47.95	K00415 ubiquinol-cytochrome c reductase core subunit 2 | (RefSeq) cytochrome b-c1 complex subunit 2, mitochondrial-like (A)	cytochrome b-c1 complex subunit 2, mitochondrial [Quercus suber]	RecName: Full=Mitochondrial-processing peptidase subunit alpha; EC=3.4.24.64; AltName: Full=Alpha-MPP; AltName: Full=Ubiquinol-cytochrome-c reductase subunit II; EC=1.10.2.2; Flags: Precursor;	SubName: Full=Uncharacterized protein {ECO:0000313|EMBL:ACF85705.1};	Ubiquinol cytochrome c reductase, subunit QCR2	GO:0005743,mitochondrial inner membrane; GO:0070469,respiratory chain; GO:0046872,metal ion binding; GO:0004222,metalloendopeptidase activity; GO:0008121,ubiquinol-cytochrome-c reductase activity	Insulinase (Peptidase family M16)
Cluster-20692.0	TRUE	TRUE	FALSE	0.86	1.14	0.79	0	0	0	0	0	0	40.17	56.58	41.2	0	0	0	0	0	0	--	hypothetical protein AQUCO_00100699v1 [Aquilegia coerulea]	RecName: Full=Molybdate transporter 1; AltName: Full=Sulfate transporter like protein 5.2;	SubName: Full=Uncharacterized protein {ECO:0000313|EMBL:PIA65394.1};	--	GO:0016021,integral component of membrane; GO:0031966,mitochondrial membrane; GO:0005739,mitochondrion; GO:0005773,vacuole; GO:0015098,molybdate ion transmembrane transporter activity; GO:0015689,molybdate ion transport	Molybdate transporter of MFS superfamily
Cluster-20694.0	TRUE	TRUE	FALSE	5.79	8.95	3.16	0	0	0	0	0	0	44.92	70.31	26.2	0	0	0	0	0	0	--	uncharacterized protein LOC110116480 [Dendrobium catenatum]	--	SubName: Full=Uncharacterized protein {ECO:0000313|EMBL:PKU81872.1};	--	--	BTK motif
Cluster-20734.0	FALSE	TRUE	TRUE	0.14	0.03	0	0.16	0.07	0.09	1.67	1.29	2.45	4	1	0	5	2	3	47	36	72	--	hypothetical protein LSAT_3X19861 [Lactuca sativa]	--	SubName: Full=Uncharacterized protein {ECO:0000313|EMBL:JAG93870.1};	--	GO:0016021,integral component of membrane	Uncharacterized protein family, UPF0114
Cluster-20810.0	FALSE	TRUE	TRUE	0.06	0	0	0.13	0.29	0.23	1.63	1.62	1.06	2	0	0	5	10	9	56	55	38	K00505 tyrosinase [EC:1.14.18.1] | (RefSeq) tyrosinase-like protein orsC (A)	tyrosinase ustq [Quercus suber]	--	SubName: Full=Tyrosinase {ECO:0000313|EMBL:EWM27132.1};	--	GO:0005576,extracellular region; GO:0030248,cellulose binding; GO:0046872,metal ion binding; GO:0016491,oxidoreductase activity; GO:0005975,carbohydrate metabolic process	Common central domain of tyrosinase
Cluster-20818.0	TRUE	TRUE	FALSE	3.85	2.36	2.14	1.49	0.64	0.41	0.4	0.58	0.45	75.4	48.55	46.4	31.66	12.49	9	7.66	11.23	9.09	K21374 7-deoxyloganetin glucosyltransferase [EC:2.4.1.324] | (RefSeq) 7-deoxyloganetin glucosyltransferase-like (A)	unknown [Picea sitchensis]	RecName: Full=UDP-glycosyltransferase 86A1; EC=2.4.1.-;	RecName: Full=Glycosyltransferase {ECO:0000256|RuleBase:RU362057}; EC=2.4.1.- {ECO:0000256|RuleBase:RU362057};	UDP-glucuronosyl and UDP-glucosyl transferase	GO:0043231,intracellular membrane-bounded organelle; GO:0080043,quercetin 3-O-glucosyltransferase activity; GO:0080044,quercetin 7-O-glucosyltransferase activity; GO:0008152,metabolic process	UDP-glucoronosyl and UDP-glucosyl transferase
Cluster-20836.0	TRUE	TRUE	FALSE	1.11	0.73	1.67	0.17	0.16	0.08	0	0	0	40.65	28.43	68.67	7	6	3.5	0	0	0	K00415 ubiquinol-cytochrome c reductase core subunit 2 | (RefSeq) cytochrome b-c1 complex subunit 2, mitochondrial-like (A)	predicted protein, partial [Hordeum vulgare subsp. vulgare]	RecName: Full=Mitochondrial-processing peptidase subunit alpha; EC=3.4.24.64; AltName: Full=Alpha-MPP; AltName: Full=Ubiquinol-cytochrome-c reductase subunit II; EC=1.10.2.2; Flags: Precursor;	SubName: Full=Predicted protein {ECO:0000313|EMBL:BAJ89973.1}; Flags: Fragment;	Ubiquinol cytochrome c reductase, subunit QCR2	GO:0005743,mitochondrial inner membrane; GO:0070469,respiratory chain; GO:0046872,metal ion binding; GO:0004222,metalloendopeptidase activity; GO:0008121,ubiquinol-cytochrome-c reductase activity	Peptidase M16 inactive domain
Cluster-20871.2	FALSE	TRUE	TRUE	0.16	0.1	0.05	0.79	0.59	0.71	1.68	1.94	1.29	3	2	1	16	11	15	31	36	25	K22836 1,3-beta-glucanosyltransferase GAS5 [EC:2.4.1.-] | (RefSeq) 1,3-beta-glucanosyltransferase gel1-like (A)	1,3-beta-glucanosyltransferase gel1 [Quercus suber]	--	SubName: Full=Uncharacterized protein {ECO:0000313|EMBL:JAG96152.1};	--	--	Glucanosyltransferase
Cluster-20918.2	FALSE	FALSE	TRUE	0.57	0	1.01	0.77	0.85	0.82	2.05	1.78	1.8	16	0	31.58	23.5	23.98	26	57.03	49.36	52.26	K15503 serine/threonine-protein phosphatase 6 regulatory ankyrin repeat subunit B | (RefSeq) ankyrin repeat-containing protein At5g02620-like (A)	PREDICTED: ankyrin repeat-containing protein ITN1-like [Nelumbo nucifera]	RecName: Full=Ankyrin repeat-containing protein At2g01680;	SubName: Full=ankyrin repeat-containing protein ITN1-like {ECO:0000313|RefSeq:XP_010249616.1};	FOG: Ankyrin repeat	GO:0016021,integral component of membrane; GO:0005886,plasma membrane	Ankyrin repeat
Cluster-20929.0	FALSE	FALSE	TRUE	0	0.21	0.39	0.56	0.65	0.78	0.22	0.19	0.16	0	21	40	56.3	60	81.6	20.61	17	15	--	--	--	--	--	--	--
Cluster-20952.0	TRUE	TRUE	TRUE	15.67	17.5	16.6	5.79	5.08	4.74	0.15	0.42	0.22	460.81	545.2	545.47	185.86	149.9	157.81	4.38	12.21	6.64	K05863 solute carrier family 25 (mitochondrial adenine nucleotide translocator), member 4/5/6/31 | (RefSeq) ADP,ATP carrier protein 1, mitochondrial (A)	PREDICTED: ADP,ATP carrier protein, mitochondrial-like [Populus euphratica]	RecName: Full=ADP,ATP carrier protein 2, mitochondrial; AltName: Full=ADP/ATP translocase 2; AltName: Full=Adenine nucleotide translocator 2; Short=ANT 2; Flags: Precursor;	SubName: Full=Uncharacterized protein {ECO:0000313|EMBL:EEE78872.1};	Mitochondrial ADP/ATP carrier proteins	GO:0009507,chloroplast; GO:0009941,chloroplast envelope; GO:0016021,integral component of membrane; GO:0016020,membrane; GO:0005740,mitochondrial envelope; GO:0005743,mitochondrial inner membrane; GO:0005739,mitochondrion; GO:0005774,vacuolar membrane; GO:0005471,ATP:ADP antiporter activity; GO:0005507,copper ion binding; GO:0015865,purine nucleotide transport; GO:0046902,regulation of mitochondr…	Glycosyl Hydrolase Family 88
Cluster-20971.0	FALSE	TRUE	TRUE	4.37	3.14	1.31	1.41	1.98	1.68	0.04	0.2	0.08	108	82	36	38	49	47	1	5	2	--	--	--	--	--	--	--
Cluster-20977.0	FALSE	TRUE	FALSE	0.07	0	0.6	1.72	0	0.67	2.29	2.29	2.48	2.54	0	23.59	65.74	0	26.53	79.83	79.05	89.89	K13448 calcium-binding protein CML | (RefSeq) hypothetical protein (A)	unknown [Picea sitchensis]	RecName: Full=Probable calcium-binding protein CML21; AltName: Full=Calmodulin-like protein 21;	SubName: Full=Uncharacterized protein {ECO:0000313|EMBL:ABK22178.1};	Calmodulin and related proteins (EF-Hand superfamily)	GO:0005737,cytoplasm; GO:0005509,calcium ion binding	Secreted protein acidic and rich in cysteine Ca binding region
Cluster-20984.0	FALSE	TRUE	FALSE	0	0	0	0.32	0.24	0.42	0.66	0.66	0.59	0	0	0	16	11	22	30	30	28	K13830 pentafunctional AROM polypeptide [EC:4.2.3.4 4.2.1.10 1.1.1.25 2.7.1.71 2.5.1.19] | (RefSeq) pentafunctional AROM polypeptide-like (A)	pentafunctional arom polypeptide [Quercus suber]	RecName: Full=Bifunctional 3-dehydroquinate dehydratase/shikimate dehydrogenase, chloroplastic; Short=DHQ-SDH protein; AltName: Full=DHQase-SORase; AltName: Full=Protein EMBRYO DEFECTIVE 3004; Includes: RecName: Full=Dehydroquinate dehydratase; Short=DHQ; EC=4.2.1.10; Includes: RecName: Full=Shikimate dehydrogenase; Short=SDH; EC=1.1.1.25; Flags: Precursor;	RecName: Full=Pentafunctional AROM polypeptide {ECO:0000256|PIRNR:PIRNR000514};	Pentafunctional AROM protein	GO:0009507,chloroplast; GO:0009570,chloroplast stroma; GO:0003855,3-dehydroquinate dehydratase activity; GO:0050661,NADP binding; GO:0004764,shikimate 3-dehydrogenase (NADP+) activity; GO:0009073,aromatic amino acid family biosynthetic process; GO:0009423,chorismate biosynthetic process; GO:0009793,embryo development ending in seed dormancy; GO:0019632,shikimate metabolic process	Type I 3-dehydroquinase
Cluster-21001.0	TRUE	TRUE	FALSE	1.66	1.91	2.59	0	0	0.15	0	0.17	0.17	29	35	50	0	0	3	0	3	3	--	--	--	--	--	--	--
Cluster-21019.0	FALSE	TRUE	TRUE	0.27	0.29	0.49	0.39	0.88	0.78	2.01	1.75	1.9	7.73	9	15.97	12.39	25.56	25.55	58.06	50.21	57.22	K07824 benzoate 4-monooxygenase [EC:1.14.14.92] | (RefSeq) benzoate 4-monooxygenase-like (A)	isotrichodermin c-15 hydroxylase [Quercus suber]	RecName: Full=Cytochrome P450 71B36; EC=1.14.-.-;	SubName: Full=Putative bifunctional P-450/NADPH-P450 reductase 2 {ECO:0000313|EMBL:OLP79542.1};	Cytochrome P450 CYP3/CYP5/CYP6/CYP9 subfamilies	GO:0016021,integral component of membrane; GO:0016020,membrane; GO:0020037,heme binding; GO:0005506,iron ion binding; GO:0016709,oxidoreductase activity, acting on paired donors, with incorporation or reduction of molecular oxygen, NAD(P)H as one donor, and incorporation of one atom of oxygen; GO:0044550,secondary metabolite biosynthetic process	Cytochrome P450
Cluster-21061.0	TRUE	TRUE	FALSE	4.6	7.24	5.38	2.8	3.43	2.11	1.21	2.42	2.59	124.31	206.91	162.22	82.37	92.94	64.3	32.62	64.76	72.64	--	unnamed protein product [Coffea canephora]	--	SubName: Full=Uncharacterized protein {ECO:0000313|EMBL:CDP09439.1};	Conserved developmentally regulated protein	--	Uncharacterised protein family UPF0565
Cluster-2108.0	FALSE	TRUE	TRUE	0.19	0.09	0.24	0.28	0.25	0.32	0.62	0.8	0.5	10	5	14	16	13	19	32	41	27	K01530 phospholipid-translocating ATPase [EC:7.6.2.1] | (RefSeq) putative phospholipid-transporting ATPase C24B11.12c (A)	phospholipid-transporting atpase dnf1 [Quercus suber]	RecName: Full=Probable phospholipid-transporting ATPase 5 {ECO:0000303|PubMed:11402198}; Short=AtALA5 {ECO:0000303|PubMed:11402198}; EC=3.6.3.1 {ECO:0000305|PubMed:11402198}; AltName: Full=Aminophospholipid flippase 5 {ECO:0000303|PubMed:11402198};	RecName: Full=Phospholipid-transporting ATPase {ECO:0000256|RuleBase:RU362033}; EC=3.6.3.1 {ECO:0000256|RuleBase:RU362033};	P-type ATPase	GO:0000139,Golgi membrane; GO:0016021,integral component of membrane; GO:0005886,plasma membrane; GO:0005802,trans-Golgi network; GO:0005524,ATP binding; GO:0000287,magnesium ion binding; GO:0004012,phospholipid-translocating ATPase activity; GO:0048194,Golgi vesicle budding	haloacid dehalogenase-like hydrolase
Cluster-21166.0	FALSE	TRUE	FALSE	0.72	0.8	0.44	0.63	0.43	0.44	0.28	0.41	0.31	211	253	146	204	128	147	83	118	95	K00130 betaine-aldehyde dehydrogenase [EC:1.2.1.8] | (RefSeq) uncharacterized protein LOC112029224 (A)	PREDICTED: oxygen-dependent choline dehydrogenase-like [Gossypium hirsutum]	RecName: Full=Aldehyde dehydrogenase family 2 member B4, mitochondrial; Short=ALDH2a; EC=1.2.1.3; Flags: Precursor;	RecName: Full=Choline dehydrogenase {ECO:0000256|RuleBase:RU003969}; EC=1.1.99.1 {ECO:0000256|RuleBase:RU003969};	Glucose dehydrogenase/choline dehydrogenase/mandelonitrile lyase (GMC oxidoreductase family)	GO:0009507,chloroplast; GO:0005759,mitochondrial matrix; GO:0005739,mitochondrion; GO:0004029,aldehyde dehydrogenase (NAD) activity; GO:0005524,ATP binding; GO:0046686,response to cadmium ion	Lycopene cyclase protein
Cluster-21170.0	FALSE	TRUE	TRUE	0.17	0.02	0.37	0.13	0.1	0.31	1.38	1.57	1.21	10.07	1.03	24.43	8.38	5.93	20.46	80.12	90.16	73.37	K14754 interferon-induced GTP-binding protein Mx1 | (RefSeq) dynamin-related protein 4C-like (A)	dynamin-related protein 4C-like [Hevea brasiliensis]	RecName: Full=Dynamin-related protein 4C;	SubName: Full=TSA: Wollemia nobilis Ref_Wollemi_Transcript_14676_2408 transcribed RNA sequence {ECO:0000313|EMBL:JAG86648.1};	Vacuolar sorting protein VPS1, dynamin, and related proteins	GO:0005737,cytoplasm; GO:0005874,microtubule; GO:0005525,GTP binding; GO:0003924,GTPase activity; GO:0008017,microtubule binding; GO:0000266,mitochondrial fission	AAA ATPase domain
Cluster-21289.0	FALSE	TRUE	TRUE	0.24	0.14	0	0.4	0.58	0.94	1.26	2.23	1.53	5	3	0	9	12	22	26	46	33	K00819 ornithine--oxo-acid transaminase [EC:2.6.1.13] | (RefSeq) ornithine aminotransferase-like (A)	ornithine aminotransferase [Quercus suber]	RecName: Full=Ornithine aminotransferase, mitochondrial; EC=2.6.1.13; AltName: Full=Ornithine delta-aminotransferase; AltName: Full=Ornithine--oxo-acid aminotransferase; Flags: Precursor;	SubName: Full=Putative ornithine aminotransferase {ECO:0000313|EMBL:JAT49748.1};	Ornithine aminotransferase	GO:0005759,mitochondrial matrix; GO:0005739,mitochondrion; GO:0042802,identical protein binding; GO:0004587,ornithine-oxo-acid transaminase activity; GO:0030170,pyridoxal phosphate binding; GO:0008270,zinc ion binding; GO:0019544,arginine catabolic process to glutamate; GO:0009816,defense response to bacterium, incompatible interaction; GO:0042538,hyperosmotic salinity response; GO:0051646,mitoch…	Beta-eliminating lyase
Cluster-21298.0	TRUE	TRUE	TRUE	0.56	0.44	0.33	0.82	1.09	0.96	2.66	3.12	1.94	26	22	17	42	51	51	124	144	94	--	hypothetical protein CFP56_74513 [Quercus suber]	--	--	--	--	--
Cluster-21331.0	FALSE	TRUE	TRUE	0	0	0	0.12	0.2	0.87	2.98	3.55	2.59	0	0	0	2	3	15	45	54	41	K02875 large subunit ribosomal protein L14e | (RefSeq) 60S ribosomal protein L14-A-like (A)	60s ribosomal protein l14-a [Quercus suber]	RecName: Full=60S ribosomal protein L14;	SubName: Full=60S ribosomal protein L14 {ECO:0000313|EMBL:JAT42716.1}; Flags: Fragment;	60S ribosomal protein L14	GO:0005840,ribosome; GO:0003735,structural constituent of ribosome; GO:0006412,translation	KOW motif
Cluster-21344.0	FALSE	TRUE	FALSE	0.28	0.61	0.96	1.41	0	1.1	2.14	0.97	2.44	11.57	27.09	45.29	64.92	0	52.23	89.69	40.24	106.29	--	hypothetical protein PHAVU_005G034400g [Phaseolus vulgaris]	RecName: Full=Basic leucine zipper 19 {ECO:0000303|PubMed:11906833}; Short=AtbZIP19 {ECO:0000303|PubMed:11906833}; Short=bZIP protein 19 {ECO:0000305};	SubName: Full=Uncharacterized protein {ECO:0000313|EMBL:ESW21021.1};	--	GO:0005634,nucleus; GO:0003677,DNA binding; GO:0003700,DNA-binding transcription factor activity; GO:0043565,sequence-specific DNA binding; GO:0010043,response to zinc ion; GO:0006351,transcription, DNA-templated	bZIP transcription factor
Cluster-21346.0	FALSE	TRUE	TRUE	0.9	1.45	0.66	1.19	1.39	0.74	3.47	4.55	4.94	24.39	41.29	19.91	34.97	37.69	22.6	93.05	121.53	138.33	K22763 deubiquitinase DESI2 [EC:3.4.19.12] | (Kazusa) Lj2g3v1989220.3; - (A)	PREDICTED: nudix hydrolase 8-like [Nelumbo nucifera]	RecName: Full=Nudix hydrolase 8; Short=AtNUDT8; EC=3.6.1.-;	SubName: Full=nudix hydrolase 8-like {ECO:0000313|RefSeq:XP_010275413.1};	Predicted NUDIX hydrolase FGF-2 and related proteins	GO:0016787,hydrolase activity; GO:0046872,metal ion binding; GO:0009611,response to wounding	Gryzun, putative Golgi trafficking
Cluster-21358.0	FALSE	TRUE	FALSE	0.02	0	0	0.27	0.43	0.63	0.86	0.99	0.88	1	0	0	14.04	20.75	34.18	41.11	47.04	43.9	--	hypothetical protein CFP56_77526 [Quercus suber]	--	SubName: Full=Uncharacterized protein {ECO:0000313|EMBL:JAT71177.1};	--	--	Flavin containing amine oxidoreductase
Cluster-21378.1	TRUE	TRUE	FALSE	1.22	1.69	1.68	0	0	0	0.04	0.26	0.38	28	41	43	0	0	0	1	6	9	--	uncharacterized protein A4U43_C03F31490 [Asparagus officinalis]	RecName: Full=36.4 kDa proline-rich protein;	SubName: Full=Uncharacterized protein {ECO:0000313|EnsemblPlants:ORUFI06G04580.1};	--	--	Protease inhibitor/seed storage/LTP family
Cluster-21421.0	FALSE	TRUE	TRUE	0.1	0	0.09	0.66	0.46	0.38	1.54	1.07	1.19	3	0	3	22	14	13	47	32.4	37.92	K18819 inositol 3-alpha-galactosyltransferase [EC:2.4.1.123] | (RefSeq) galactinol synthase 2-like (A)	uncharacterized protein c5h10.12c [Quercus suber]	RecName: Full=Galactinol synthase 5; Short=AtGolS5; Short=GolS-5; EC=2.4.1.123;	RecName: Full=Hexosyltransferase {ECO:0000256|RuleBase:RU362027}; EC=2.4.1.- {ECO:0000256|RuleBase:RU362027};	Glycosyl transferase, family 8 - glycogenin	GO:0005737,cytoplasm; GO:0047216,inositol 3-alpha-galactosyltransferase activity; GO:0046872,metal ion binding; GO:0006012,galactose metabolic process	--
Cluster-21422.0	FALSE	TRUE	TRUE	0.18	0.02	0.16	0.3	0.43	0.47	0.95	1.11	0.98	7	1	7	13	17	21	37	43	40	K03097 casein kinase II subunit alpha [EC:2.7.11.1] | (RefSeq) casein kinase II subunit alpha (A)	casein kinase ii subunit alpha [Quercus suber]	RecName: Full=Casein kinase II subunit alpha-1; Short=CK II; EC=2.7.11.1 {ECO:0000269|PubMed:7696877}; AltName: Full=Casein kinase alpha 1; Short=AtCKA1 {ECO:0000303|PubMed:7678767}; Flags: Precursor;	SubName: Full=Casein kinase II subunit alpha-2 {ECO:0000313|EMBL:KUF80165.1};	Casein kinase II, alpha subunit	GO:0005730,nucleolus; GO:0005634,nucleus; GO:0005956,protein kinase CK2 complex; GO:0005524,ATP binding; GO:0016301,kinase activity; GO:0004674,protein serine/threonine kinase activity; GO:0042752,regulation of circadian rhythm	Fungal protein kinase
Cluster-21443.0	FALSE	TRUE	TRUE	0.36	0	0.11	0.43	0.27	0.23	4.75	5.53	3.94	12	0	4	15.89	9	8.93	160	185	138.38	--	--	--	--	--	--	--
Cluster-21447.0	FALSE	FALSE	TRUE	0.53	0	0.37	0.08	0	0.14	3.42	2.1	0.45	26.38	0	20.52	4.46	0	7.97	169.46	103.05	23.27	--	hypothetical protein KK1_023564 [Cajanus cajan]	RecName: Full=Protein LNK1 {ECO:0000303|PubMed:23818596}; AltName: Full=Night light-inducible and clock-regulated 1 {ECO:0000303|PubMed:23818596};	SubName: Full=Uncharacterized protein {ECO:0000313|EMBL:KYP61139.1};	--	GO:0005634,nucleus; GO:0006355,regulation of transcription, DNA-templated; GO:0048511,rhythmic process; GO:0006351,transcription, DNA-templated	--
Cluster-21496.0	FALSE	TRUE	TRUE	0.05	0.34	0.11	0.13	0.22	0.41	0.52	0.68	0.9	3	20	7	8	12	26	29	37	52	--	--	--	--	--	--	--
Cluster-21523.0	FALSE	TRUE	TRUE	0.09	0.09	0	0.11	0.4	0.28	0.86	0.59	0.66	6	6.39	0	7.95	26	20.77	55.5	37.81	44.29	--	neutrophil cytosol factor 2 [Quercus suber]	--	SubName: Full=Uncharacterized protein {ECO:0000313|EMBL:EKX38068.1, ECO:0000313|EnsemblProtists:EKX38068};	Sorbin and SH3 domain-containing protein	GO:0003779,actin binding; GO:0007010,cytoskeleton organization	Tetratricopeptide repeat
Cluster-21573.0	TRUE	FALSE	TRUE	1.02	1.21	0.57	3.38	1.99	4.24	0.96	0.95	0.92	13	16	8.03	46	25.1	60	12	12	12	K02908 large subunit ribosomal protein L30e | (RefSeq) 60S ribosomal protein L30-like (A)	60s ribosomal protein l30 [Quercus suber]	RecName: Full=60S ribosomal protein L30;	SubName: Full=Uncharacterized protein {ECO:0000313|EMBL:JAG93044.1};	60S ribosomal protein L30	GO:0022625,cytosolic large ribosomal subunit; GO:0003723,RNA binding; GO:0003735,structural constituent of ribosome; GO:0002181,cytoplasmic translation	Ribosomal protein L7Ae/L30e/S12e/Gadd45 family
Cluster-21576.0	TRUE	TRUE	TRUE	0.07	0.11	0.08	0.33	0.51	0.53	2.22	1.92	1.71	4	7	5	21	30	35	129	110	103	--	hypothetical protein AXX17_ATUG04840 [Arabidopsis thaliana]	--	SubName: Full=Chitin deacetylase {ECO:0000313|EMBL:JAT48410.1};	--	GO:0016810,hydrolase activity, acting on carbon-nitrogen (but not peptide) bonds; GO:0005975,carbohydrate metabolic process	Uncharacterized protein conserved in bacteria (DUF2334)
Cluster-21644.0	TRUE	TRUE	FALSE	5.21	7.27	4.16	0	0.39	0.23	0.4	1.16	0	41	58	35	0	3	2	3	9	0	K07059 uncharacterized protein | (RefSeq) ubiquitin-60S ribosomal protein L40-like (A)	an1-type zinc finger protein tmc1 [Quercus suber]	--	SubName: Full=Zink finger-like fusion protein {ECO:0000313|EMBL:EKX31967.1};	--	GO:0008270,zinc ion binding	AN1-like Zinc finger
Cluster-21656.0	TRUE	FALSE	TRUE	0	0	0	1.71	2.21	2.12	0	0	0	0	0	0	42	50	54	0	0	0	--	--	--	--	--	--	--
Cluster-21718.0	FALSE	FALSE	TRUE	0.38	0	0.27	0	0	0.02	1.08	1.13	0.87	21.16	0	17.28	0	0	1.47	60.98	62.94	51.06	K22683 aspartyl protease family protein [EC:3.4.23.-] | (RefSeq) uncharacterized protein LOC100382383 precursor (A)	unknown [Picea sitchensis]	RecName: Full=Protein ASPARTIC PROTEASE IN GUARD CELL 1; Short=AtASPG1; EC=3.4.23.-; Flags: Precursor;	SubName: Full=Uncharacterized protein {ECO:0000313|EMBL:JAG95109.1};	Aspartyl protease	GO:0005783,endoplasmic reticulum; GO:0004190,aspartic-type endopeptidase activity; GO:0070001,aspartic-type peptidase activity; GO:0003677,DNA binding; GO:0030163,protein catabolic process; GO:0009737,response to abscisic acid; GO:0009414,response to water deprivation; GO:0009627,systemic acquired resistance	Eukaryotic aspartyl protease
Cluster-21758.0	FALSE	TRUE	FALSE	6.9	8.24	6.38	3.64	4.56	4.38	3.41	3.46	2.57	211.19	267.44	218.45	121.87	140.26	151.74	103.95	104.8	81.81	K00601 phosphoribosylglycinamide formyltransferase [EC:2.1.2.2] | (RefSeq) phosphoribosylglycinamide formyltransferase, chloroplastic (A)	PREDICTED: phosphoribosylglycinamide formyltransferase, chloroplastic [Musa acuminata subsp. malaccensis]	RecName: Full=Phosphoribosylglycinamide formyltransferase, chloroplastic; EC=2.1.2.2; AltName: Full=5'-phosphoribosylglycinamide transformylase; AltName: Full=GAR transformylase; Short=GART; Flags: Precursor;	SubName: Full=Uncharacterized protein {ECO:0000313|EnsemblPlants:GSMUA_Achr11P11050_001};	5'-phosphoribosylglycinamide formyltransferase	GO:0009507,chloroplast; GO:0004644,phosphoribosylglycinamide formyltransferase activity; GO:0006189,'de novo' IMP biosynthetic process	Formyl transferase
Cluster-21793.1	FALSE	TRUE	FALSE	0.92	2.15	0.49	0.72	3.88	2.22	2.28	4.21	4.64	12	29	7	10	50	32	29.03	54	62	K03014 DNA-directed RNA polymerases I, II, and III subunit RPABC2 | (RefSeq) DNA-directed RNA polymerases I, II, and III subunit RPABC2-like (A)	s-formylglutathione hydrolase [Quercus suber]	RecName: Full=DNA-directed RNA polymerases II, IV and V subunit 6A; AltName: Full=RNA polymerase Rpb6;	SubName: Full=RNA polymerase, subunit omega/K/RPB6 {ECO:0000313|EMBL:OUS42119.1}; Flags: Fragment;	RNA polymerase subunit K	GO:0005736,RNA polymerase I complex; GO:0005665,RNA polymerase II, core complex; GO:0005666,RNA polymerase III complex; GO:0000418,RNA polymerase IV complex; GO:0000419,RNA polymerase V complex; GO:0003677,DNA binding; GO:0003899,DNA-directed 5'-3' RNA polymerase activity; GO:0006360,transcription by RNA polymerase I; GO:0006366,transcription by RNA polymerase II; GO:0006383,transcription by RNA …	RNA polymerase Rpb6
Cluster-21799.0	FALSE	TRUE	FALSE	4.75	7.35	3.21	3.18	3.53	4.48	0.5	0.24	0.35	40	63	29	28	29	41	4	2	3	--	metallothionein-like protein class II [Picea abies]	RecName: Full=Metallothionein-like protein type 2;	SubName: Full=Metallothionein-like protein class II {ECO:0000313|EMBL:AAX92705.1};	--	GO:0046872,metal ion binding	Plant PEC family metallothionein
Cluster-21801.0	TRUE	FALSE	FALSE	0.79	0.63	0.58	1.22	2.1	1.66	1.14	1.35	1.05	32	27	26	54	85	76	46	54	44	K06892 feruloyl-CoA ortho-hydroxylase [EC:1.14.11.-] | (RefSeq) feruloyl CoA ortho-hydroxylase 2-like (A)	PREDICTED: feruloyl CoA ortho-hydroxylase 2-like [Nicotiana tomentosiformis]	RecName: Full=Feruloyl CoA ortho-hydroxylase 2; EC=1.14.11.-;	SubName: Full=TSA: Wollemia nobilis Ref_Wollemi_Transcript_14311_1534 transcribed RNA sequence {ECO:0000313|EMBL:JAG86787.1};	Iron/ascorbate family oxidoreductases	GO:0051213,dioxygenase activity; GO:0046872,metal ion binding	non-haem dioxygenase in morphine synthesis N-terminal
Cluster-21823.1	FALSE	TRUE	TRUE	1.91	2.79	1.89	1.72	2.13	1.64	0.52	0.59	0.36	34.08	52.2	37.33	33.15	37.85	32.81	9.12	10.43	6.69	--	uncharacterized protein LOC105421825 [Amborella trichopoda]	--	SubName: Full=Uncharacterized protein {ECO:0000313|EMBL:PKU65682.1};	--	--	--
Cluster-21847.0	FALSE	TRUE	FALSE	0.09	0.12	0.13	0.29	0.32	0.32	0.45	0.47	0.42	6	9	10	22	22	25	31	32	30	K08740 DNA mismatch repair protein MSH4 | (RefSeq) mutS family DNA mismatch repair protein MSH4 isoform 1 (A)	polyadenylate-binding protein-interacting protein 7 [Quercus suber]	RecName: Full=Polyadenylate-binding protein-interacting protein 7; Short=PABP-interacting protein 7; Short=Poly(A)-binding protein-interacting protein 7; AltName: Full=PAM2-containing protein CID7; AltName: Full=Protein CTC-INTERACTING DOMAIN 7;	SubName: Full=Uncharacterized protein {ECO:0000313|EMBL:ETN08143.1};	Predicted MutS-related protein involved in mismatch repair	GO:0003729,mRNA binding	Zinc-finger containing family
Cluster-2186.0	FALSE	TRUE	FALSE	2.23	3.2	3.14	0.59	1.77	2.85	0.37	0.55	1.05	49.28	74.48	77	14.1	39.12	70.78	8	12	24	K04733 interleukin-1 receptor-associated kinase 4 [EC:2.7.11.1] | (RefSeq) cysteine-rich receptor-like protein kinase 10 (A)	hypothetical protein PHAVU_005G112800g [Phaseolus vulgaris]	RecName: Full=Cysteine-rich repeat secretory protein 38; Flags: Precursor;	SubName: Full=Uncharacterized protein {ECO:0000313|EMBL:ESW21942.1};	--	GO:0005618,cell wall; GO:0005576,extracellular region; GO:0005773,vacuole; GO:0009737,response to abscisic acid	Salt stress response/antifungal
Cluster-21872.0	TRUE	TRUE	FALSE	0	0.04	0	0.64	2.05	2.34	1.91	1.83	1.47	0	1	0	16	47.38	61	43.73	42	35.38	K03787 5'-nucleotidase [EC:3.1.3.5] | (RefSeq) acid phosphatase-like (A)	acid phosphatase [Quercus suber]	--	--	--	--	Survival protein SurE
Cluster-21950.0	TRUE	TRUE	TRUE	0	0	0	0.95	0.73	1.4	3.64	3.36	2.39	0	0	0	35.94	25.43	54.78	125.25	114.85	85.93	K13199 plasminogen activator inhibitor 1 RNA-binding protein | (RefSeq) RGG repeats nuclear RNA binding protein A-like (A)	rgg repeats nuclear rna binding protein b [Quercus suber]	--	SubName: Full=Uncharacterized protein {ECO:0000313|EMBL:JAG98278.1};	--	--	Hyaluronan / mRNA binding family
Cluster-21984.1	TRUE	FALSE	FALSE	0.76	0.95	1.1	4.34	3.96	5.8	2.02	2.26	3.07	7	9	11	42.3	35.93	58.65	18	20.61	28.96	--	latex chitinase protein [Morus alba]	RecName: Full=Mulatexin {ECO:0000303|PubMed:19476960}; Short=MLX56 {ECO:0000303|PubMed:19476960}; AltName: Full=Latex protein {ECO:0000312|EMBL:ABS86614.2}; Flags: Precursor;	SubName: Full=Latex chitinase protein {ECO:0000313|EMBL:AOQ25971.1};	--	GO:0005576,extracellular region; GO:0008061,chitin binding; GO:0016998,cell wall macromolecule catabolic process; GO:0002213,defense response to insect	Chitin recognition protein
Cluster-21990.0	FALSE	TRUE	FALSE	0	0.12	0	0.76	1.3	1.23	1.68	2.58	2	0	3	0	19.01	30	32	38.49	59	48	K04513 Ras homolog gene family, member A | (RefSeq) GTP-binding protein rhoA-like (A)	gtp-binding protein rhoa [Quercus suber]	RecName: Full=Rac-like GTP-binding protein ARAC2; AltName: Full=GTPase protein ROP7; Flags: Precursor;	SubName: Full=Uncharacterized protein {ECO:0000313|EMBL:JAG97558.1};	Ras-related small GTPase, Rho type	GO:0005737,cytoplasm; GO:0005886,plasma membrane; GO:0005525,GTP binding; GO:0003924,GTPase activity; GO:0007264,small GTPase mediated signal transduction	Signal recognition particle receptor beta subunit
Cluster-22061.0	FALSE	TRUE	TRUE	0.06	0.14	0.1	0.08	0.07	0	0.32	0.41	0.48	5.85	15.05	11.39	8.56	7.24	0	32.59	41.99	50.98	K11650 SWI/SNF-related matrix-associated actin-dependent regulator of chromatin subfamily D | (RefSeq) SWI/SNF complex component SNF12 homolog (A)	SWI/SNF complex component SNF12-like protein [Zea mays]	RecName: Full=SWI/SNF complex component SNF12 homolog;	SubName: Full=Uncharacterized protein {ECO:0000313|EMBL:JAG95651.1};	SWI/SNF transcription activation complex subunit	GO:0005634,nucleus; GO:0016569,covalent chromatin modification; GO:0006281,DNA repair; GO:0009909,regulation of flower development; GO:0010468,regulation of gene expression; GO:2000024,regulation of leaf development; GO:0006355,regulation of transcription, DNA-templated; GO:0010224,response to UV-B; GO:0048364,root development; GO:0006351,transcription, DNA-templated	--
Cluster-22062.0	FALSE	FALSE	TRUE	0.77	0	0.35	0.87	0.53	0.45	0.04	0	0	60.12	0	30.92	74.44	41.59	40.28	3.26	0	0	--	--	--	--	--	--	--
Cluster-22062.1	FALSE	TRUE	TRUE	1.28	0.77	0.46	0.65	0.46	0.75	0.06	0	0	88.49	57.15	36.34	49.45	32.32	59.42	4.53	0	0	--	--	--	--	--	--	--
Cluster-22066.0	TRUE	TRUE	FALSE	1.36	0.9	1.69	0.23	0.32	0.18	0	0.1	0.19	59.34	41.8	82.55	10.9	14.21	9.05	0	4.43	8.52	K03063 26S proteasome regulatory subunit T3 | (RefSeq) 26S protease regulatory subunit 6B homolog (A)	PREDICTED: coleoptile phototropism protein 1 [Eucalyptus grandis]	RecName: Full=Coleoptile phototropism protein 1; AltName: Full=BTB/POZ domain-containing protein CPT1; AltName: Full=Non-phototropic hypocotyl 3-like protein; Short=NPH3-like protein;	SubName: Full=Uncharacterized protein {ECO:0000313|EMBL:KCW69000.1};	--	GO:0005886,plasma membrane; GO:0009638,phototropism; GO:0016567,protein ubiquitination	Bap31/Bap29 cytoplasmic coiled-coil domain
Cluster-22081.0	TRUE	TRUE	FALSE	0.34	0.6	0.67	0.05	0	0	0.28	0.22	0.1	18.34	34.36	40.8	3	0	0	15	12	5.53	--	--	--	--	--	--	--
Cluster-22173.0	FALSE	TRUE	FALSE	0.32	0.04	0.32	0.66	0.61	0.43	1.06	0.78	0.97	24	3	27	54	46	37	80	58	76	K14548 U3 small nucleolar RNA-associated protein 4 | (RefSeq) U3 small nucleolar RNA-associated protein 4-like (A)	predicted protein [Ostreococcus lucimarinus CCE9901]	RecName: Full=WD repeat-containing protein PCN {ECO:0000305}; AltName: Full=Protein POPCORN {ECO:0000303|PubMed:22158464};	SubName: Full=Uncharacterized protein {ECO:0000313|EMBL:EGZ10257.1};	WD40 repeat protein	GO:0005634,nucleus; GO:0009793,embryo development ending in seed dormancy; GO:0010311,lateral root formation; GO:0048366,leaf development; GO:0010305,leaf vascular tissue pattern formation; GO:0035266,meristem growth; GO:0010073,meristem maintenance; GO:0090696,post-embryonic plant organ development; GO:2000012,regulation of auxin polar transport; GO:0010449,root meristem growth	PQQ-like domain
Cluster-22204.0	FALSE	TRUE	FALSE	1	1.01	1.45	0.33	0	0.59	0.27	0.33	0.09	37.61	40.15	60.97	13.44	0	25	10.03	12.2	3.53	K17964 leucine-rich PPR motif-containing protein, mitochondrial | (RefSeq) pentatricopeptide repeat-containing protein At3g22470, mitochondrial-like (A)	PREDICTED: E3 ubiquitin-protein ligase At1g63170 [Ziziphus jujuba]	RecName: Full=E3 ubiquitin protein ligase RIE1; EC=2.3.2.27; AltName: Full=Protein RING-FINGER FOR EMBRYOGENESIS 1; AltName: Full=RING-type E3 ubiquitin transferase RIE1 {ECO:0000305};	SubName: Full=TSA: Wollemia nobilis Ref_Wollemi_Transcript_3975_3253 transcribed RNA sequence {ECO:0000313|EMBL:JAG89101.1};	FOG: Predicted E3 ubiquitin ligase	GO:0016021,integral component of membrane; GO:0046872,metal ion binding; GO:0061630,ubiquitin protein ligase activity; GO:0009793,embryo development ending in seed dormancy; GO:0043161,proteasome-mediated ubiquitin-dependent protein catabolic process	Prokaryotic RING finger family 4
Cluster-22213.0	FALSE	TRUE	TRUE	0.09	0.2	0.24	0.24	0.36	0.36	0.77	0.94	0.41	6	14	18	17	24	27	51	61	28	K14561 U3 small nucleolar ribonucleoprotein protein IMP4 | (RefSeq) U3 small nucleolar ribonucleoprotein protein IMP4-like (A)	u3 small nucleolar ribonucleoprotein imp4 [Quercus suber]	RecName: Full=Protein arginine N-methyltransferase 5; EC=2.1.1.320; AltName: Full=Shk1 kinase-binding protein 1 homolog;	SubName: Full=Predicted protein {ECO:0000313|EMBL:EDQ52410.1};	U3 small nucleolar ribonucleoprotein (snoRNP) component	GO:0005829,cytosol; GO:0005634,nucleus; GO:0008469,histone-arginine N-methyltransferase activity; GO:0019918,peptidyl-arginine methylation, to symmetrical-dimethyl arginine; GO:0006355,regulation of transcription, DNA-templated	Brix domain
Cluster-22226.0	FALSE	TRUE	FALSE	0.34	0.5	0.47	0	0.73	0	0.12	0.13	0.26	27.2	43.05	42.28	0	59.51	0	9.57	10	21.56	K06180 23S rRNA pseudouridine1911/1915/1917 synthase [EC:5.4.99.23] | (RefSeq) pentatricopeptide repeat-containing protein At1g20230 isoform X1 (A)	pentatricopeptide repeat-containing protein At2g03880, mitochondrial [Amborella trichopoda]	RecName: Full=Pentatricopeptide repeat-containing protein At4g02750;	SubName: Full=pentatricopeptide repeat-containing protein At4g02750-like isoform X2 {ECO:0000313|RefSeq:XP_010272256.1};	FOG: PPR repeat	GO:0043231,intracellular membrane-bounded organelle; GO:0004519,endonuclease activity; GO:0003723,RNA binding; GO:0008270,zinc ion binding; GO:0009451,RNA modification	Tetratricopeptide repeat
Cluster-2224.0	FALSE	TRUE	FALSE	3.34	2.18	2.37	1.8	0.74	0.42	0.61	0.61	1.1	50	34	39	29	11	7	9	9	17	K16281 RING-H2 zinc finger protein RHA1 | (RefSeq) E3 ubiquitin-protein ligase RHA1B (A)	PREDICTED: E3 ubiquitin-protein ligase ATL4 [Vitis vinifera]	RecName: Full=E3 ubiquitin-protein ligase RHA1B {ECO:0000305}; EC=2.3.2.27; AltName: Full=RING-H2 finger A1b {ECO:0000303|PubMed:9781696}; AltName: Full=RING-H2 zinc finger protein RHA1b {ECO:0000305}; AltName: Full=RING-type E3 ubiquitin transferase RHA1B {ECO:0000305};	SubName: Full=Uncharacterized protein {ECO:0000313|EMBL:JAG99247.1};	FOG: Predicted E3 ubiquitin ligase	GO:0046872,metal ion binding; GO:0061630,ubiquitin protein ligase activity; GO:0004842,ubiquitin-protein transferase activity; GO:0043161,proteasome-mediated ubiquitin-dependent protein catabolic process; GO:0016567,protein ubiquitination; GO:0046686,response to cadmium ion; GO:0010200,response to chitin	RING/Ubox like zinc-binding domain
Cluster-22253.0	TRUE	TRUE	FALSE	0.81	0.48	0.9	0	0	0	0	0	0	29.64	18.63	36.84	0	0	0	0	0	0	K03152 protein deglycase [EC:3.5.1.124] | (RefSeq) protein DJ-1 homolog B isoform X1 (A)	unknown [Picea sitchensis]	RecName: Full=Protein DJ-1 homolog C; Short=AtDJ1C; Flags: Precursor;	SubName: Full=TSA: Wollemia nobilis Ref_Wollemi_Transcript_10665_1416 transcribed RNA sequence {ECO:0000313|EMBL:JAG87949.1};	Putative transcriptional regulator DJ-1	GO:0009507,chloroplast; GO:0009658,chloroplast organization	DJ-1/PfpI family
Cluster-2226.0	FALSE	TRUE	TRUE	1.05	2.4	0.57	1.31	1.87	2.94	9.07	5.37	7.46	7	16	4	9	12	21	57	35	50	--	--	--	--	--	--	--
Cluster-22265.0	TRUE	TRUE	FALSE	2.14	1.8	2.55	0.94	0.49	0.36	0.09	0	0.75	81.32	72.94	108.92	39.14	18.75	15.76	3.25	0	29.75	K16297 serine carboxypeptidase-like clade II [EC:3.4.16.-] | (RefSeq) putative serine carboxypeptidase-like 23 (A)	unknown [Picea sitchensis]	RecName: Full=Serine carboxypeptidase II-3; EC=3.4.16.6; AltName: Full=CP-MII.3; Contains: RecName: Full=Serine carboxypeptidase II-3 chain A; Contains: RecName: Full=Serine carboxypeptidase II-3 chain B; Flags: Precursor;	RecName: Full=Carboxypeptidase {ECO:0000256|RuleBase:RU361156}; EC=3.4.16.- {ECO:0000256|RuleBase:RU361156};	Serine carboxypeptidases (lysosomal cathepsin A)	GO:0004185,serine-type carboxypeptidase activity	Serine carboxypeptidase
Cluster-22304.0	FALSE	TRUE	FALSE	0.07	0.02	0.06	0.29	0.48	0.3	0.48	0.73	0.72	3	1	3	13	20	14	19.98	30	31	K00814 alanine transaminase [EC:2.6.1.2] | (RefSeq) alanine aminotransferase 2-like (A)	putative alanine aminotransferase, mitochondrial [Quercus suber]	RecName: Full=Alanine aminotransferase 2; Short=ALAAT-2; EC=2.6.1.2; AltName: Full=Glutamate pyruvate transaminase 2; Short=GPT; AltName: Full=Glutamic--alanine transaminase 2; AltName: Full=Glutamic--pyruvic transaminase 2;	SubName: Full=Alanine transaminase {ECO:0000313|EMBL:AIT69937.1};	Alanine aminotransferase	GO:0004021,L-alanine:2-oxoglutarate aminotransferase activity; GO:0030170,pyridoxal phosphate binding; GO:0009058,biosynthetic process; GO:0042853,L-alanine catabolic process	Aminotransferase class I and II
Cluster-22322.0	FALSE	TRUE	TRUE	0.76	0.38	0.42	1.26	0.47	0.8	2.36	1.93	1.95	21	11	13	38	13	25	65	53	56	K11886 proteasome component ECM29 | (RefSeq) proteasome-associated protein ECM29 homolog (A)	cucumber peeling cupredoxin-like [Durio zibethinus]	RecName: Full=Uclacyanin-2; AltName: Full=Blue copper-binding protein II; Short=BCB II; AltName: Full=Phytocyanin 2; AltName: Full=Uclacyanin-II; Flags: Precursor;	SubName: Full=Cupredoxin {ECO:0000313|EMBL:KVH87799.1};	--	GO:0031225,anchored component of membrane; GO:0046658,anchored component of plasma membrane; GO:0009506,plasmodesma; GO:0009055,electron transfer activity; GO:0046872,metal ion binding	Plastocyanin-like domain
Cluster-22347.0	FALSE	TRUE	TRUE	2.55	5.64	2.78	2.42	2.07	2.45	1.07	1.12	0.84	55.44	129	67	57	45	60	23	24	19	--	PREDICTED: transcription factor bHLH149-like [Phoenix dactylifera]	--	SubName: Full=transcription factor bHLH149-like {ECO:0000313|RefSeq:XP_008797490.1};	--	--	--
Cluster-22423.0	FALSE	TRUE	TRUE	0.18	0.29	0.51	0.42	0.55	0.45	1.19	1.61	0.98	8	14	26	21	25	23	54	72	46	K09500 T-complex protein 1 subunit theta | (RefSeq) probable T-complex protein 1 subunit theta (A)	putative t-complex protein 1 subunit theta [Quercus suber]	RecName: Full=T-complex protein 1 subunit theta {ECO:0000303|PubMed:11599560}; Short=TCP-1-theta {ECO:0000303|PubMed:11599560}; AltName: Full=CCT-theta {ECO:0000303|PubMed:11599560}; AltName: Full=Chaperonin CCT8 {ECO:0000303|PubMed:21868675}; AltName: Full=Chaperonin containing TCP1 8 {ECO:0000303|PubMed:21868675}; AltName: Full=TCP1-ring complex {ECO:0000303|PubMed:21868675};	SubName: Full=T-complex protein 1, theta subunit {ECO:0000313|EMBL:ETP32415.1};	Chaperonin complex component, TCP-1 theta subunit (CCT8)	GO:0005832,chaperonin-containing T-complex; GO:0005737,cytoplasm; GO:0005829,cytosol; GO:0016020,membrane; GO:0009506,plasmodesma; GO:0005524,ATP binding; GO:0044183,protein binding involved in protein folding; GO:0051082,unfolded protein binding; GO:0006458,'de novo' protein folding; GO:0061077,chaperone-mediated protein folding; GO:0051050,positive regulation of transport; GO:0006457,protein fo…	TCP-1/cpn60 chaperonin family
Cluster-22439.0	FALSE	TRUE	FALSE	0.1	0.51	0.22	1.21	0.73	1.47	1.72	1.43	1.03	2	11	5	27	15	34	35	29	22	--	phosphatidylglycerol/phosphatidylinositol transfer protein [Quercus suber]	--	SubName: Full=Phosphatidylglycerol/phosphatidylinositol transfer protein {ECO:0000313|EMBL:JAT59075.1};	Uncharacterized conserved protein, contains ML domain	GO:0005622,intracellular; GO:0032366,intracellular sterol transport	ML domain
Cluster-22495.0	TRUE	FALSE	FALSE	0.21	0	0	2.57	2.61	1.52	1.52	0.8	1.29	2.66	0	0	34.49	32.42	21.25	18.67	9.9	16.66	--	--	--	--	--	--	--
Cluster-22514.1	FALSE	TRUE	TRUE	0.08	0.08	0.07	0.25	0.17	0.11	0.82	0.61	1.39	4	4	4	13	8	6	39	29	69	--	--	--	--	--	--	--
Cluster-2252.0	FALSE	FALSE	TRUE	0.97	1.08	1.78	0.76	0.84	0.2	1.73	1.45	1.86	54.41	64.55	111.95	47.11	47.2	12.87	97.11	80.61	108.81	K01193 beta-fructofuranosidase [EC:3.2.1.26] | (RefSeq) LOC109747879; beta-fructofuranosidase, insoluble isoenzyme 3-like (A)	hypothetical protein POPTR_0003s01870g [Populus trichocarpa]	RecName: Full=UPF0481 protein At3g47200;	SubName: Full=Uncharacterized protein {ECO:0000313|EMBL:JAG95250.1};	--	GO:0016021,integral component of membrane; GO:0005886,plasma membrane	Plant protein of unknown function
Cluster-22554.0	TRUE	TRUE	TRUE	11.78	19.55	25.16	6.38	7.54	9.66	0	0.55	0.39	84.25	140.81	191.26	47.22	52.27	74.31	0	3.83	2.82	--	hypothetical protein CDL15_Pgr002649 [Punica granatum]	RecName: Full=Non-specific lipid-transfer protein-like protein At2g13820; Flags: Precursor;	SubName: Full=Uncharacterized protein {ECO:0000313|EMBL:OWM66854.1};	--	GO:0046658,anchored component of plasma membrane; GO:0005576,extracellular region; GO:0005886,plasma membrane; GO:0008289,lipid binding; GO:0006869,lipid transport	Prolamin-like
Cluster-22585.0	TRUE	TRUE	FALSE	4.51	5.41	3.72	0.53	1.69	0.25	0	0.42	0	33	40	29	4	12	2	0	3	0	K07059 uncharacterized protein | (RefSeq) ubiquitin-60S ribosomal protein L40-like (A)	an1-type zinc finger protein tmc1 [Quercus suber]	--	SubName: Full=Zink finger-like fusion protein {ECO:0000313|EMBL:EKX31967.1};	--	GO:0008270,zinc ion binding	AN1-like Zinc finger
Cluster-2259.0	FALSE	TRUE	TRUE	0.34	0.16	0.35	0.67	0.56	0.72	1.64	2.14	1.6	12	6	14	26	20	29	58	75	59	--	--	--	--	--	--	--
Cluster-22627.0	FALSE	TRUE	FALSE	0.46	1.11	0.79	1.4	1.8	0.88	2	1.99	1.85	8	20	15	26	31	17	34	34	33	--	hypothetical protein CFP56_16781 [Quercus suber]	--	--	--	--	Family of unknown function (DUF5353)
Cluster-22749.0	TRUE	TRUE	FALSE	1.77	1.84	1.87	0.07	0.22	0.06	0	0	0	41	45	48	1.68	5	1.66	0	0	0	--	--	--	--	--	--	--
Cluster-22751.0	FALSE	TRUE	TRUE	0	0.02	0.15	0.17	0.22	0.21	0.61	0.48	0.43	0	2	13	15	17	19	48	37	35	K17681 ATPase family AAA domain-containing protein 3A/B | (RefSeq) predicted protein (A)	hypothetical protein CFP56_16628 [Quercus suber]	RecName: Full=ATPase family AAA domain-containing protein FIGL1 {ECO:0000305}; AltName: Full=AAA-ATPase FIDGETIN-LIKE 1 {ECO:0000303|PubMed:26161528}; EC=3.6.4.- {ECO:0000305};	SubName: Full=Uncharacterized protein {ECO:0000313|EMBL:EOD31408.1, ECO:0000313|EnsemblProtists:EOD31408};	AAA+-type ATPase	GO:0005634,nucleus; GO:0005524,ATP binding; GO:0016787,hydrolase activity; GO:0006310,DNA recombination; GO:0006281,DNA repair; GO:0045128,negative regulation of reciprocal meiotic recombination; GO:0010569,regulation of double-strand break repair via homologous recombination	AAA domain
Cluster-22774.0	FALSE	TRUE	TRUE	0.15	0.64	0.45	1.04	1.2	1.45	2.85	3.56	1.86	3.11	13.76	10.14	22.81	24.38	33.24	57.28	71.5	39.14	K00789 S-adenosylmethionine synthetase [EC:2.5.1.6] | (RefSeq) S-adenosylmethionine synthase (A)	s-adenosylmethionine synthase [Quercus suber]	RecName: Full=S-adenosylmethionine synthase; Short=AdoMet synthase; EC=2.5.1.6 {ECO:0000250|UniProtKB:Q96551}; AltName: Full=Methionine adenosyltransferase; Short=MAT;	RecName: Full=S-adenosylmethionine synthase {ECO:0000256|RuleBase:RU000541}; EC=2.5.1.6 {ECO:0000256|RuleBase:RU000541};	S-adenosylmethionine synthetase	GO:0005737,cytoplasm; GO:0005524,ATP binding; GO:0046872,metal ion binding; GO:0004478,methionine adenosyltransferase activity; GO:0006730,one-carbon metabolic process; GO:0006556,S-adenosylmethionine biosynthetic process	S-adenosylmethionine synthetase, C-terminal domain
Cluster-22793.0	TRUE	TRUE	FALSE	1.75	4.14	1.25	0.51	0.16	0.21	0.16	0.08	0.12	44	110	35	14	4	6	4	2	3	K20417 palmitoyl-[glycerolipid] 3-(E)-desaturase [EC:1.14.19.43] | (RefSeq) fatty acid desaturase 4, chloroplastic-like (A)	fatty acid desaturase 4, chloroplastic-like [Olea europaea var. sylvestris]	RecName: Full=Fatty acid desaturase 4, chloroplastic {ECO:0000303|PubMed:19682287}; EC=1.14.19.43 {ECO:0000269|PubMed:19682287}; AltName: Full=Fatty acid desaturase A {ECO:0000303|PubMed:17796728}; Flags: Precursor;	SubName: Full=Uncharacterized protein {ECO:0000313|EMBL:JAG94189.1};	Ubiquitin-conjugating enzyme	GO:0009507,chloroplast; GO:0031969,chloroplast membrane; GO:0005783,endoplasmic reticulum; GO:0016021,integral component of membrane; GO:0052637,delta 3-trans-hexadecenoic acid phosphatidylglycerol desaturase activity; GO:0061630,ubiquitin protein ligase activity; GO:0031625,ubiquitin protein ligase binding; GO:0046471,phosphatidylglycerol metabolic process; GO:0000209,protein polyubiquitination;…	Fatty acid hydroxylase superfamily
Cluster-22850.0	TRUE	TRUE	FALSE	0.98	1.6	1.07	0	0.27	0	0	0	0	31.68	54.62	38.72	0	8.67	0	0	0	0	K08026 one cut domain, family member 1, hepatocyte nuclear factor 6 | (RefSeq) probable transcription factor KAN2 (A)	putative Myb family transcription factor At1g14600 [Olea europaea var. sylvestris]	RecName: Full=Putative Myb family transcription factor At1g14600;	SubName: Full=Uncharacterized protein {ECO:0000313|EMBL:ERP56220.1};	--	GO:0005634,nucleus; GO:0003677,DNA binding; GO:0003700,DNA-binding transcription factor activity; GO:0006355,regulation of transcription, DNA-templated; GO:0006351,transcription, DNA-templated	Myb-like DNA-binding domain
Cluster-22858.0	FALSE	TRUE	TRUE	2.13	2.21	2.1	1.13	1.32	1.01	0.03	0.31	0.24	69	76	76	40	43	37	1	10	8	K09286 EREBP-like factor | (RefSeq) ethylene-responsive transcription factor 11 (A)	ERF12 [Taxus wallichiana var. chinensis]	RecName: Full=Ethylene-responsive transcription factor 8; Short=AtERF8; AltName: Full=Ethylene-responsive element-binding factor 8; Short=EREBP-8;	SubName: Full=Uncharacterized protein {ECO:0000313|EMBL:JAG96559.1};	--	GO:0005634,nucleus; GO:0003677,DNA binding; GO:0003700,DNA-binding transcription factor activity; GO:0009873,ethylene-activated signaling pathway; GO:0006351,transcription, DNA-templated	AP2 domain
Cluster-22882.0	FALSE	TRUE	TRUE	4.58	3.65	4.63	3.64	3.74	3.43	0.66	0.7	0.23	242.2	205.75	274.88	211.73	199.51	206.35	34.75	36.56	12.75	K16297 serine carboxypeptidase-like clade II [EC:3.4.16.-] | (RefSeq) putative serine carboxypeptidase-like 23 (A)	unknown [Picea sitchensis]	RecName: Full=Serine carboxypeptidase 24; EC=3.4.16.6; AltName: Full=Bri1 suppressor 1; AltName: Full=Carboxypeptidase D; AltName: Full=Serine carboxypeptidase II; Contains: RecName: Full=Serine carboxypeptidase 24 chain A; AltName: Full=Serine carboxypeptidase II chain A; Contains: RecName: Full=Serine carboxypeptidase 24 chain B; AltName: Full=Serine carboxypeptidase II chain B; Flags: Precurso…	RecName: Full=Carboxypeptidase {ECO:0000256|RuleBase:RU361156}; EC=3.4.16.- {ECO:0000256|RuleBase:RU361156};	Serine carboxypeptidases (lysosomal cathepsin A)	GO:0005615,extracellular space; GO:0004185,serine-type carboxypeptidase activity; GO:0009742,brassinosteroid mediated signaling pathway; GO:0006508,proteolysis; GO:0051603,proteolysis involved in cellular protein catabolic process	Serine carboxypeptidase
Cluster-22889.0	FALSE	TRUE	TRUE	0.32	0.07	0.2	0.64	0.3	0.51	1.34	1.37	0.89	13	3	9	29	12.33	24	55	55.62	38.1	K00600 glycine hydroxymethyltransferase [EC:2.1.2.1] | (RefSeq) putative serine hydroxymethyltransferase, mitochondrial (A)	putative serine hydroxymethyltransferase, mitochondrial [Quercus suber]	RecName: Full=Serine hydroxymethyltransferase 1, mitochondrial; Short=AtSHMT1; EC=2.1.2.1; AltName: Full=Glycine hydroxymethyltransferase 1; AltName: Full=Serine Transhydroxymethyltransferase; Short=STM; AltName: Full=Serine methylase 1; Flags: Precursor;	RecName: Full=Serine hydroxymethyltransferase {ECO:0000256|RuleBase:RU000585}; EC=2.1.2.1 {ECO:0000256|RuleBase:RU000585};	Glycine/serine hydroxymethyltransferase	GO:0048046,apoplast; GO:0009507,chloroplast; GO:0009570,chloroplast stroma; GO:0009534,chloroplast thylakoid; GO:0005829,cytosol; GO:0022626,cytosolic ribosome; GO:0016020,membrane; GO:0005759,mitochondrial matrix; GO:0005739,mitochondrion; GO:0005634,nucleus; GO:0005886,plasma membrane; GO:0010319,stromule; GO:0004372,glycine hydroxymethyltransferase activity; GO:0008266,poly(U) RNA binding; GO:…	Serine hydroxymethyltransferase
Cluster-229.0	TRUE	TRUE	FALSE	1.12	0.95	1.04	0.17	0.13	0.33	0.13	0.13	0.15	35.55	32.1	37	6.05	4	12	4	4	5	--	--	--	SubName: Full=Protein transport protein sec9 {ECO:0000313|EMBL:JAT41074.1}; Flags: Fragment;	SNAP-25 (synaptosome-associated protein) component of SNARE complex	--	Snare region anchored in the vesicle membrane C-terminus
Cluster-22906.0	FALSE	TRUE	TRUE	0	0	0	0	1.19	0.81	3.25	2.6	4.78	0	0	0	0	17	13	46	37	71	--	--	--	--	--	--	--
Cluster-22908.0	FALSE	TRUE	TRUE	1.08	1.8	0.95	1.87	0.73	1.03	0.4	0.56	0.47	54.64	96.86	53.98	103.98	37.14	59.33	20.04	28.15	24.67	K10691 E3 ubiquitin-protein ligase UBR4 [EC:2.3.2.27] | (RefSeq) LOC109762802; auxin transport protein BIG (A)	unknown [Picea sitchensis]	RecName: Full=GDSL esterase/lipase At4g16230; EC=3.1.1.-; AltName: Full=Extracellular lipase At4g16230; Flags: Precursor;	SubName: Full=Uncharacterized protein {ECO:0000313|EMBL:ABK24168.1};	--	GO:0005576,extracellular region; GO:0016788,hydrolase activity, acting on ester bonds; GO:0016042,lipid catabolic process	GDSL-like Lipase/Acylhydrolase
Cluster-22930.0	FALSE	TRUE	FALSE	1.76	2.85	0.9	0.88	0.34	0	0.44	0.24	0	34.39	58.37	19.49	18.67	6.53	0	8.56	4.69	0	K17710 pentatricopeptide repeat domain-containing protein 1 | (RefSeq) hypothetical protein (A)	PREDICTED: pentatricopeptide repeat-containing protein At5g02830, chloroplastic isoform X2 [Nelumbo nucifera]	RecName: Full=Pentatricopeptide repeat-containing protein At5g02830, chloroplastic; Flags: Precursor;	SubName: Full=pentatricopeptide repeat-containing protein At5g02830, chloroplastic isoform X2 {ECO:0000313|RefSeq:XP_010260149.1};	FOG: PPR repeat	GO:0009507,chloroplast; GO:0043231,intracellular membrane-bounded organelle; GO:0004519,endonuclease activity; GO:0003723,RNA binding; GO:0009451,RNA modification	--
Cluster-22944.0	FALSE	TRUE	TRUE	0.39	0.67	0.59	0.05	0.06	0.22	1.71	1.98	2.2	10.13	18.47	17.27	1.54	1.65	6.45	44.55	51.3	59.77	--	unknown [Picea sitchensis]	--	SubName: Full=Uncharacterized protein {ECO:0000313|EMBL:ABK25838.1};	--	--	Four helix bundle sensory module for signal transduction
Cluster-22946.0	FALSE	TRUE	TRUE	0.43	0.95	0.16	0.5	0.95	1.17	2.67	2.21	1.75	15	35	6.25	18.9	33	46	92.2	76	63	--	--	--	--	--	--	--
Cluster-22976.0	TRUE	TRUE	FALSE	1.48	1.01	1.92	2.78	3	3.94	5.19	6.19	4.42	17	12	24	34	34	50	58	70	52	--	--	--	--	--	--	--
Cluster-23005.0	FALSE	TRUE	TRUE	0	0	0	0.49	0.32	0.35	2.85	3.16	2.49	0	0	0	8	4.81	6.01	42.48	47.34	38.88	K02901 large subunit ribosomal protein L27e | (RefSeq) 60S ribosomal protein L27-A-like (A)	60s ribosomal protein l27-a [Quercus suber]	RecName: Full=60S ribosomal protein L27;	SubName: Full=60S ribosomal protein L27-A {ECO:0000313|EMBL:JAT42402.1}; Flags: Fragment;	60S ribosomal protein L27	GO:0005840,ribosome; GO:0003735,structural constituent of ribosome; GO:0006412,translation	Ribosomal L27e protein family
Cluster-23030.0	FALSE	TRUE	TRUE	1.56	1.83	2.5	1.79	2.06	2.17	0.67	0.09	0.38	85.91	107.4	154.41	108	114	136	37	4.91	22	--	--	--	--	--	--	--
Cluster-2305.0	TRUE	TRUE	FALSE	2	1.65	2.18	0.05	0.26	0.28	0.16	0	0.1	38	33	46	1	5	6	3	0	2	--	--	--	--	--	--	--
Cluster-23073.0	TRUE	FALSE	FALSE	0.6	0.7	0.78	0.39	0.15	0.13	0.5	0.37	0.6	29.91	36.92	43.4	21.39	7.51	7.45	24.89	18.13	31.02	--	--	--	--	--	--	--
Cluster-23110.0	TRUE	TRUE	TRUE	1.54	1.85	1.6	0.76	0.74	0.69	0.15	0.22	0.21	70	90	82	38	34	36	7	10	10	--	PREDICTED: uncharacterized protein LOC103989458 [Musa acuminata subsp. malaccensis]	--	SubName: Full=Uncharacterized protein {ECO:0000313|EnsemblPlants:GSMUA_Achr6P30060_001};	--	--	--
Cluster-23123.0	TRUE	FALSE	TRUE	0.82	1.28	0.46	3.51	2.51	1.98	0	0	0.16	15.18	24.81	9.42	70.19	46.32	41.08	0	0	3	K02883 large subunit ribosomal protein L18e | (RefSeq) 60S ribosomal protein L18-B-like (A)	predicted protein [Hordeum vulgare subsp. vulgare]	RecName: Full=60S ribosomal protein L18-2;	SubName: Full=Predicted protein {ECO:0000313|EMBL:BAJ97000.1};	60s ribosomal protein L18	GO:0009507,chloroplast; GO:0022625,cytosolic large ribosomal subunit; GO:0015934,large ribosomal subunit; GO:0005886,plasma membrane; GO:0005774,vacuolar membrane; GO:0005773,vacuole; GO:0003723,RNA binding; GO:0003735,structural constituent of ribosome; GO:0006412,translation	Ribosomal proteins 50S-L15, 50S-L18e, 60S-L27A
Cluster-2314.0	TRUE	TRUE	FALSE	5.36	5.38	4.89	1.18	1.81	1.48	0.38	0.23	0.36	71.99	75	71.99	17	24	22	5	3	5	K21374 7-deoxyloganetin glucosyltransferase [EC:2.4.1.324] | (RefSeq) hypothetical protein (A)	unknown [Picea sitchensis]	RecName: Full=7-deoxyloganetic acid glucosyltransferase; EC=2.4.1.323; AltName: Full=UDP-glucose glucosyltransferase 8; Short=CrUGT8; AltName: Full=UDP-glycosyltransferase 709C2;	SubName: Full=TSA: Wollemia nobilis Ref_Wollemi_Transcript_14841_1648 transcribed RNA sequence {ECO:0000313|EMBL:JAG86598.1};	UDP-glucuronosyl and UDP-glucosyl transferase	GO:0102970,7-deoxyloganetic acid glucosyltransferase activity; GO:0035251,UDP-glucosyltransferase activity; GO:1900994,(-)-secologanin biosynthetic process	UDP-glucoronosyl and UDP-glucosyl transferase
Cluster-23157.0	TRUE	TRUE	FALSE	3.17	5.11	3.79	0.99	1.07	2.23	0.09	0.09	0.26	36	60	47	12	12	28	1	1	3	K21994 LOB domain-containing protein 18 | (RefSeq) LOB domain-containing protein 20-like (A)	hypothetical protein PHAVU_008G257400g [Phaseolus vulgaris]	RecName: Full=LOB domain-containing protein 4; AltName: Full=ASYMMETRIC LEAVES 2-like protein 6; Short=AS2-like protein 6;	SubName: Full=Uncharacterized protein {ECO:0000313|EMBL:ESW14154.1};	--	--	Lateral organ boundaries (LOB) domain
Cluster-2317.0	TRUE	TRUE	FALSE	2.53	3.85	2.38	0.3	0.27	0.24	0.44	1.42	0.31	47	75	49	6	5	5	8	26	6	--	--	--	--	--	--	--
Cluster-23171.0	FALSE	FALSE	TRUE	0.34	0.47	0.98	0	0	0	1.47	0.66	1.62	9	13.27	29	0	0	0	38.94	17.28	44.85	K15503 serine/threonine-protein phosphatase 6 regulatory ankyrin repeat subunit B | (RefSeq) ankyrin repeat-containing protein At5g02620-like (A)	PREDICTED: protein ACCELERATED CELL DEATH 6-like [Ziziphus jujuba]	RecName: Full=Ankyrin repeat-containing protein ITN1; AltName: Full=Protein INCREASED TOLERANCE TO NACL {ECO:0000303|PubMed:18643991};	SubName: Full=Uncharacterized protein {ECO:0000313|EMBL:OMO54016.1};	FOG: Ankyrin repeat	GO:0016021,integral component of membrane; GO:0005634,nucleus; GO:0005886,plasma membrane; GO:0034613,cellular protein localization; GO:0009651,response to salt stress; GO:0007165,signal transduction	Ankyrin repeat
Cluster-23250.0	FALSE	TRUE	TRUE	0	0	0	0	0	0	0.75	1	0.73	0	0	0	0	0	0	31.4	41.54	31.9	K17500 integrin-linked kinase-associated serine/threonine phosphatase 2C [EC:3.1.3.16] | (RefSeq) WAT1-related protein At3g18200 isoform X1 (A)	unknown [Picea sitchensis]	RecName: Full=WAT1-related protein At5g07050;	RecName: Full=WAT1-related protein {ECO:0000256|RuleBase:RU363077};	--	GO:0016021,integral component of membrane; GO:0005886,plasma membrane; GO:0022857,transmembrane transporter activity	EamA-like transporter family
Cluster-23261.0	FALSE	TRUE	TRUE	0.55	0.43	0.2	1.47	0.23	1.31	7.58	6.51	4.78	5	4	2	14	2	13	66	58	44	K02975 small subunit ribosomal protein S25e | (RefSeq) rps25; component of cytosolic 80S ribosome and 40S small subunit (A)	component of cytosolic 80S ribosome and 40S small subunit [Volvox carteri f. nagariensis]	RecName: Full=40S ribosomal protein S25-4;	SubName: Full=Component of cytosolic 80S ribosome and 40S small subunit {ECO:0000313|EMBL:EFJ45994.1};	40S ribosomal protein S25	GO:0022626,cytosolic ribosome; GO:0022627,cytosolic small ribosomal subunit; GO:0003735,structural constituent of ribosome	Winged helix-turn-helix DNA-binding
Cluster-23272.0	TRUE	FALSE	FALSE	0	0	0	1.29	0	1.76	0.04	0.13	0.16	0	0	0	32.93	0	46.56	1	3	4	K00889 1-phosphatidylinositol-4-phosphate 5-kinase [EC:2.7.1.68] | (RefSeq) phosphatidylinositol 4-phosphate 5-kinase 6-like (A)	PREDICTED: ankyrin repeat-containing protein At5g02620-like [Oryza brachyantha]	RecName: Full=Ankyrin repeat-containing protein ITN1; AltName: Full=Protein INCREASED TOLERANCE TO NACL {ECO:0000303|PubMed:18643991};	SubName: Full=Uncharacterized protein {ECO:0000313|EnsemblPlants:OB08G29060.1};	FOG: Ankyrin repeat	GO:0016021,integral component of membrane; GO:0005634,nucleus; GO:0005886,plasma membrane; GO:0034613,cellular protein localization; GO:0009651,response to salt stress; GO:0007165,signal transduction	Domain of unknown function
Cluster-23438.0	TRUE	TRUE	FALSE	9.5	7.84	6.82	1.03	2.62	1.59	1.12	1.48	2.5	46	37	34	5	12	8	5	7	12	--	--	--	--	--	--	--
Cluster-23478.0	TRUE	TRUE	FALSE	1.75	2.74	3.06	1.1	1.07	1.06	0.06	0.28	0.22	31	51	60	21	19	21	1	5	4	--	PLAT domain-containing protein 3-like [Chenopodium quinoa]	RecName: Full=PLAT domain-containing protein 1 {ECO:0000305}; Short=AtPLAT1 {ECO:0000303|PubMed:25396746}; Short=PLAT domain protein 1 {ECO:0000303|PubMed:25396746}; Flags: Precursor;	SubName: Full=Uncharacterized protein {ECO:0000313|EnsemblPlants:Solyc04g054990.2.1};	--	GO:0009507,chloroplast; GO:0009535,chloroplast thylakoid membrane; GO:0005783,endoplasmic reticulum; GO:0005886,plasma membrane; GO:0010287,plastoglobule; GO:0009579,thylakoid; GO:0005774,vacuolar membrane; GO:0005773,vacuole; GO:0040008,regulation of growth; GO:0009409,response to cold; GO:0009651,response to salt stress; GO:0009414,response to water deprivation	Embryo-specific protein 3, (ATS3)
Cluster-23502.0	TRUE	TRUE	FALSE	3.65	3.23	2.13	1.25	0.7	0.83	0.49	0.99	1.79	70.78	65.66	45.73	26.31	13.61	18.07	9.31	18.92	35.8	--	--	--	--	--	--	--
Cluster-23572.0	FALSE	TRUE	TRUE	0.56	0.52	0.66	0.5	0.58	0.44	0.02	0.06	0	51.08	51.3	68.11	51.12	54.22	46.03	2.14	5.33	0	K15601 lysine-specific demethylase 3 [EC:1.14.11.-] | (RefSeq) transcription factor jumonji (JmjC) domain protein (A)	transcription factor jumonji (JmjC) domain protein [Medicago truncatula]	RecName: Full=Lysine-specific demethylase JMJ25; EC=1.14.11.-; AltName: Full=Jumonji domain-containing protein 25; AltName: Full=Lysine-specific histone demethylase JMJ25; AltName: Full=Protein INCREASE IN BONSAI METHYLATION 1; AltName: Full=Protein JUMONJI 25;	SubName: Full=Uncharacterized protein {ECO:0000313|EMBL:JAG93933.1};	Putative transcription factor 5qNCA, contains JmjC domain	GO:0000785,chromatin; GO:0005634,nucleus; GO:0051213,dioxygenase activity; GO:0032454,histone demethylase activity (H3-K9 specific); GO:0046872,metal ion binding; GO:0000976,transcription regulatory region sequence-specific DNA binding; GO:0060969,negative regulation of gene silencing; GO:0006355,regulation of transcription, DNA-templated; GO:0006351,transcription, DNA-templated	Cupin-like domain
Cluster-23605.0	FALSE	TRUE	TRUE	2.51	1.89	1.96	1.18	2.18	1.72	0.14	0	0.18	53	42	46	27	46	41	3	0	4	K00799 glutathione S-transferase [EC:2.5.1.18] | (RefSeq) probable glutathione S-transferase (A)	tau class glutathione S-transferase [Larix kaempferi]	RecName: Full=Probable glutathione S-transferase; EC=2.5.1.18; AltName: Full=Auxin-induced protein PCNT107;	SubName: Full=Uncharacterized protein {ECO:0000313|EMBL:JAG93836.1};	Glutathione S-transferase	GO:0004364,glutathione transferase activity; GO:0009734,auxin-activated signaling pathway	Glutathione S-transferase, C-terminal domain
Cluster-23628.0	FALSE	FALSE	TRUE	0	0.21	0	0	0	0	0.56	0	0.6	0	13.97	0	0	0	0	34.54	0	38.62	--	--	--	--	--	--	--
Cluster-23650.0	FALSE	TRUE	FALSE	0.94	1.14	2.11	2.22	3.02	2.71	4.39	5.71	5.28	28	36	70	72	90	91	130	168	163	K15323 tRNA-splicing endonuclease subunit Sen34 [EC:4.6.1.16] | (RefSeq) probable tRNA-splicing endonuclease subunit sen34 (A)	putative trna-splicing endonuclease subunit tsp-4 [Quercus suber]	--	SubName: Full=Uncharacterized protein {ECO:0000313|EMBL:ABO96926.1}; Flags: Fragment;	tRNA splicing endonuclease	GO:0000213,tRNA-intron endonuclease activity; GO:0006388,tRNA splicing, via endonucleolytic cleavage and ligation	--
Cluster-23663.0	TRUE	FALSE	TRUE	0.24	0.52	0.79	1.19	2.18	1.97	0.6	0.88	0.58	3.89	8.61	13.89	20.35	34.47	35.03	9.38	13.82	9.46	--	--	--	--	--	--	--
Cluster-23674.0	TRUE	TRUE	FALSE	2	2.28	1.52	0	0.34	0.41	0	0.13	0	47.7	57.29	40.44	0	8.08	11	0	3.14	0	--	--	--	--	Ornithine decarboxylase antizyme	--	Ornithine decarboxylase antizyme
Cluster-23680.0	TRUE	TRUE	FALSE	1.07	1.13	0	6.36	10.99	9.29	16.74	16.36	8.83	4	4	0	23	38	35	55.76	59	32	--	--	--	--	--	--	--
Cluster-23730.0	TRUE	TRUE	FALSE	0.11	0.26	0.12	0.52	0.56	0.51	0.84	1.07	0.73	7	18	9	37	37	38	55	69	50	K08139 MFS transporter, SP family, sugar:H+ symporter | (RefSeq) high-affinity glucose transporter ght2-like (A)	meiotically up-regulated gene 89 protein [Quercus suber]	RecName: Full=Sugar transport protein 4; AltName: Full=Hexose transporter 4;	SubName: Full=High-affinity glucose transporter {ECO:0000313|EMBL:JAT61299.1}; Flags: Fragment;	Predicted transporter (major facilitator superfamily)	GO:0005887,integral component of plasma membrane; GO:0005886,plasma membrane; GO:0005355,glucose transmembrane transporter activity; GO:0015145,monosaccharide transmembrane transporter activity; GO:0008506,sucrose:proton symporter activity; GO:0046323,glucose import; GO:0035428,NA; GO:0015770,sucrose transport	MFS_1 like family
Cluster-23770.0	FALSE	TRUE	TRUE	0.05	0.03	0.06	0.19	0.14	0.14	0.86	0.79	0.86	3	2	4	12	8	9	50	45	52	K23469 G2/mitotic-specific cyclin 2 | (RefSeq) G2/mitotic-specific cyclin-B-like (A)	g2/mitotic-specific cyclin-b [Quercus suber]	RecName: Full=Cyclin-B2-1; AltName: Full=CycB2-Os1; AltName: Full=G2/mitotic-specific cyclin-B2-1; Short=CycB2;1;	SubName: Full=Predicted protein {ECO:0000313|EMBL:EEH52700.1};	Cyclin B and related kinase-activating proteins	GO:0005634,nucleus; GO:0007049,cell cycle; GO:0051301,cell division	Bone sialoprotein II (BSP-II)
Cluster-23775.0	FALSE	TRUE	TRUE	2.7	2.47	2.24	4.08	3.71	3.74	0.39	1.34	1.12	49	47	45	80	67	76	7	24	21	K09286 EREBP-like factor | (RefSeq) ethylene-responsive transcription factor ERF010-like (A)	unknown [Picea sitchensis]	RecName: Full=Ethylene-responsive transcription factor ERF017;	SubName: Full=Uncharacterized protein {ECO:0000313|EMBL:ABR17626.1};	--	GO:0005634,nucleus; GO:0003677,DNA binding; GO:0003700,DNA-binding transcription factor activity; GO:0009873,ethylene-activated signaling pathway; GO:0006351,transcription, DNA-templated	AP2 domain
Cluster-23797.0	TRUE	TRUE	FALSE	0.36	0.86	0.58	2.42	2.21	2.4	3.74	3.37	2.36	11	28	20	81	68	83	114	102	75	K03188 urease accessory protein | (RefSeq) uncharacterized protein LOC108224146 isoform X1 (A)	unknown [Picea sitchensis]	RecName: Full=F-box protein PP2-B10; AltName: Full=Protein PHLOEM PROTEIN 2-LIKE B10; Short=AtPP2-B10;	SubName: Full=Uncharacterized protein {ECO:0000313|EMBL:JAG95394.1};	--	GO:0030246,carbohydrate binding; GO:0016567,protein ubiquitination	F-box domain
Cluster-23834.0	TRUE	TRUE	FALSE	0.79	1.09	0.82	0.15	0.04	0	0.1	0.04	0.08	39.06	57.2	45.62	8	2	0	5.03	1.99	4	K23490 cytochrome b5 | (RefSeq) metal-nicotianamine transporter YSL3-like (A)	putative metal-nicotianamine transporter ysl7 [Quercus suber]	RecName: Full=Probable metal-nicotianamine transporter YSL6; AltName: Full=Protein YELLOW STRIPE LIKE 6; Short=OsYSL6;	SubName: Full=Oligopeptide transporter {ECO:0000313|EMBL:KOO26927.1};	--	GO:0016021,integral component of membrane; GO:0005774,vacuolar membrane; GO:0022857,transmembrane transporter activity	OPT oligopeptide transporter protein
Cluster-23855.0	TRUE	TRUE	FALSE	4.65	4.49	5.64	0.66	0	0	3.12	1.32	2.83	38.22	37.47	49.75	5.69	0	0	24.5	10.65	23.56	--	--	--	--	--	--	--
Cluster-23867.0	TRUE	TRUE	FALSE	7.27	8.97	3.44	1.99	1.72	2.05	0.94	0.68	0	179.18	233.46	94.41	53.44	42.37	57.06	23	16.58	0	--	--	--	--	--	--	--
Cluster-23898.0	FALSE	TRUE	FALSE	0.64	2.21	2	0.95	0.78	2.11	0.25	0	0.25	12.33	45	42.97	19.99	15.05	46	4.82	0	5.04	--	--	--	--	--	--	--
Cluster-23899.0	FALSE	TRUE	FALSE	1.48	1.4	1.68	0.99	0.59	0.83	0	0.08	0.14	35.21	34.99	44.38	25.4	14.1	22.2	0	1.98	3.43	--	--	--	--	--	--	--
Cluster-23954.0	FALSE	TRUE	FALSE	0.13	0.42	0.18	0.34	0.71	0.69	0.71	0.91	1.19	7	24	11	20	38	42	38	48	66	K17804 mitochondrial import inner membrane translocase subunit TIM44 | (RefSeq) mitochondrial import inner membrane translocase subunit tim44-like (A)	mitochondrial import inner membrane translocase subunit tim44 [Quercus suber]	RecName: Full=Mitochondrial import inner membrane translocase subunit TIM44-1; Flags: Precursor;	SubName: Full=Uncharacterized protein {ECO:0000313|EMBL:KNA09340.1};	Mitochondrial import inner membrane translocase, subunit TIM44	GO:0005744,TIM23 mitochondrial import inner membrane translocase complex; GO:0015462,ATPase-coupled protein transmembrane transporter activity; GO:0051087,chaperone binding; GO:0030150,protein import into mitochondrial matrix; GO:0006626,protein targeting to mitochondrion	Tim44-like domain
Cluster-23969.0	FALSE	TRUE	TRUE	0.26	0.31	0.33	0.34	0.74	0.63	1.64	1.89	1.65	21	27	30	31	61	59	134	153	141	--	protein bni4 [Quercus suber]	--	--	--	--	--
Cluster-23981.0	TRUE	TRUE	FALSE	0.08	0.2	0.21	0.48	0.36	0.43	0.84	0.75	0.86	7	18	20	45	31	41	71	63	76	K14554 U3 small nucleolar RNA-associated protein 21 | (RefSeq) U3 small nucleolar RNA-associated protein 21 homolog (A)	u3 small nucleolar rna-associated protein 21 like [Quercus suber]	RecName: Full=COMPASS-like H3K4 histone methylase component WDR5A {ECO:0000303|PubMed:19567704}; Short=AtWDR5A {ECO:0000303|PubMed:19567704};	SubName: Full=Uncharacterized protein {ECO:0000313|EnsemblProtists:PYU1_T000228};	WD repeat protein	GO:0005634,nucleus; GO:0048188,Set1C/COMPASS complex; GO:0042393,histone binding; GO:0008168,methyltransferase activity; GO:0010228,vegetative to reproductive phase transition of meristem	Nucleoporin Nup120/160
Cluster-23985.0	FALSE	TRUE	TRUE	0.19	0	0	2.46	2.01	1.82	4.32	5.87	6.9	1	0	0	13	10.04	10	21	30.05	36	--	--	--	--	--	--	--
Cluster-2399.0	FALSE	TRUE	FALSE	0.34	0.42	0.86	1.23	1.16	0.94	1.89	2.67	2.33	13.19	17.12	37.14	51.89	44.96	41.21	72.85	102.04	93.75	K20858 calcium uniporter protein, mitochondrial | (RefSeq) calcium uniporter protein 2, mitochondrial-like (A)	Calcium uniporter protein 1, mitochondrial [Capsicum baccatum]	RecName: Full=Calcium uniporter protein 1, mitochondrial; Flags: Precursor;	SubName: Full=Calcium uniporter protein 1, mitochondrial {ECO:0000313|EMBL:PHT54860.1};	Uncharacterized conserved protein	GO:0016021,integral component of membrane; GO:0005743,mitochondrial inner membrane; GO:0005739,mitochondrion; GO:0005262,calcium channel activity; GO:0015292,uniporter activity	Mitochondrial calcium uniporter
Cluster-24047.0	TRUE	TRUE	FALSE	6.63	7.55	8.78	1.18	2.31	1.61	0.95	1.07	1.32	225.8	272.59	334.64	44	79	62	32.35	36.15	46.59	--	--	--	--	--	--	--
Cluster-2412.0	TRUE	FALSE	FALSE	1.13	1.83	1.51	0.33	0.21	0	0	0.76	0.17	27	46	40	8.58	5	0	0	18	4.13	--	--	--	--	--	--	--
Cluster-24126.0	TRUE	TRUE	FALSE	3.87	3.02	4.24	0.31	0.34	0.27	0.34	0.84	1.05	102	84.09	124.54	9	9	8	8.85	21.95	28.71	--	--	--	--	--	--	--
Cluster-24132.0	TRUE	TRUE	FALSE	0.46	0.53	0.61	1.8	2.48	0.52	3.16	2.16	2.51	24.09	29.61	36.05	104.26	131.95	31.14	166.92	112.84	138.1	K10712 cysteamine dioxygenase [EC:1.13.11.19] | (RefSeq) plant cysteine oxidase 4-like (A)	unknown [Picea sitchensis]	RecName: Full=Plant cysteine oxidase 4 {ECO:0000303|PubMed:24599061}; EC=1.13.11.20;	SubName: Full=Uncharacterized protein {ECO:0000313|EMBL:ABR18233.1};	Uncharacterized conserved protein	GO:0005737,cytoplasm; GO:0005634,nucleus; GO:0017172,cysteine dioxygenase activity; GO:0046872,metal ion binding	PCO_ADO
Cluster-2415.0	TRUE	TRUE	FALSE	2.4	2.66	2.33	0.44	0.28	0.23	0	0	0.17	110	130	120	22	13	12	0	0	8	K08139 MFS transporter, SP family, sugar:H+ symporter | (RefSeq) high-affinity glucose transporter ght2-like (A)	lactose permease [Quercus suber]	RecName: Full=Sugar transport protein 7; AltName: Full=Hexose transporter 7;	SubName: Full=High-affinity glucose transporter {ECO:0000313|EMBL:JAT61299.1}; Flags: Fragment;	Predicted transporter (major facilitator superfamily)	GO:0016021,integral component of membrane; GO:0005886,plasma membrane; GO:0005355,glucose transmembrane transporter activity; GO:0005351,carbohydrate:proton symporter activity; GO:0046323,glucose import; GO:0035428,NA	Ion channel regulatory protein UNC-93
Cluster-24181.1	FALSE	FALSE	TRUE	2.08	1.79	2.24	2.96	3.64	2.77	1.23	1.36	1.05	63	57.37	76	97.85	110.73	95.01	37	40.94	33	--	GDSL esterase/lipase At4g10955 [Sesamum indicum]	RecName: Full=GDSL esterase/lipase At4g10955; EC=3.1.1.-;	SubName: Full=GDSL esterase/lipase At4g10955-like {ECO:0000313|RefSeq:XP_008795453.1, ECO:0000313|RefSeq:XP_008795454.1, ECO:0000313|RefSeq:XP_008795456.1};	--	GO:0016787,hydrolase activity; GO:0016042,lipid catabolic process	Thioesterase domain
Cluster-24215.0	TRUE	TRUE	FALSE	0.42	0.2	0	1.45	1.23	1.32	1.29	1.34	1.33	26	13.24	0	99	76.79	93.36	79.93	82.31	86.07	K03782 catalase-peroxidase [EC:1.11.1.21] | (RefSeq) catalase-peroxidase-like (A)	predicted protein [Hordeum vulgare subsp. vulgare]	RecName: Full=L-ascorbate peroxidase 5, peroxisomal; Short=AtAPx04; EC=1.11.1.11; Flags: Precursor;	RecName: Full=Catalase-peroxidase {ECO:0000256|RuleBase:RU003451}; EC=1.11.1.21 {ECO:0000256|RuleBase:RU003451};	--	GO:0009507,chloroplast; GO:0016021,integral component of membrane; GO:0005778,peroxisomal membrane; GO:0004130,cytochrome-c peroxidase activity; GO:0020037,heme binding; GO:0016688,L-ascorbate peroxidase activity; GO:0046872,metal ion binding; GO:0034599,cellular response to oxidative stress; GO:0042744,hydrogen peroxide catabolic process; GO:0000302,response to reactive oxygen species	Peroxidase
Cluster-24277.0	TRUE	FALSE	TRUE	0.08	0.19	0.27	1.12	1.72	1.05	0.03	0	0	2.36	5.93	8.74	35.61	50.41	34.83	1	0	0	K15718 linoleate 9S-lipoxygenase [EC:1.13.11.58] | (RefSeq) probable linoleate 9S-lipoxygenase 4 (A)	unknown [Picea sitchensis]	RecName: Full=Linoleate 9S-lipoxygenase 5; EC=1.13.11.58; AltName: Full=Lipoxygenase 5; Short=AtLOX5;	SubName: Full=Uncharacterized protein {ECO:0000313|EMBL:JAG93382.1};	--	GO:0009507,chloroplast; GO:1990136,linoleate 9S-lipoxygenase activity; GO:0046872,metal ion binding; GO:0010311,lateral root formation; GO:0034440,lipid oxidation; GO:1900366,negative regulation of defense response to insect; GO:0031408,oxylipin biosynthetic process; GO:0048364,root development	Lipoxygenase
Cluster-24342.0	FALSE	TRUE	TRUE	0	0.09	0.04	0.18	0.02	0.09	0.78	0.32	0.81	0	5	2	10	1	5	39	16	42	--	--	--	--	--	--	--
Cluster-24399.0	FALSE	FALSE	TRUE	0	0	0.62	0.24	0.43	0.23	1.63	1.57	2.12	0	0	27.49	10.41	17	10.48	64.27	61.19	87	K03327 multidrug resistance protein, MATE family | (RefSeq) protein DETOXIFICATION 29-like (A)	unknown [Picea sitchensis]	RecName: Full=Protein DETOXIFICATION 30 {ECO:0000303|PubMed:11739388}; Short=AtDTX30 {ECO:0000303|PubMed:11739388}; AltName: Full=Multidrug and toxic compound extrusion protein 30 {ECO:0000305}; Short=MATE protein 30 {ECO:0000305};	RecName: Full=Protein DETOXIFICATION {ECO:0000256|RuleBase:RU004914}; AltName: Full=Multidrug and toxic compound extrusion protein {ECO:0000256|RuleBase:RU004914};	Uncharacterized membrane protein, predicted efflux pump	GO:0016021,integral component of membrane; GO:0005774,vacuolar membrane; GO:0015297,antiporter activity; GO:0015238,drug transmembrane transporter activity; GO:0006855,drug transmembrane transport; GO:0009624,response to nematode	MatE
Cluster-24416.0	TRUE	TRUE	FALSE	1.7	2.82	1.76	0.35	0.72	0.41	0	0	0	40	70	46	9	17	11	0	0	0	--	--	--	--	--	--	--
Cluster-24525.0	FALSE	TRUE	TRUE	0.34	0.09	0.04	0.72	0.54	0.91	2.51	1.48	1.83	7	2	1	16	11	21	51	30	39	--	hypothetical protein TSUD_291690 [Trifolium subterraneum]	--	SubName: Full=Uncharacterized protein {ECO:0000313|EMBL:KEH38129.1, ECO:0000313|EnsemblPlants:KEH38129};	--	--	--
Cluster-24549.0	FALSE	TRUE	TRUE	0.02	0.1	0.15	0.28	0.21	0.27	0.84	1.13	0.41	1	6	10	18	12	18	49	65	25	K17275 plastin-1 | (RefSeq) fimbrin-1-like (A)	alpha-actinin-like protein 1 [Quercus suber]	RecName: Full=Fimbrin-1 {ECO:0000303|PubMed:11123801}; Short=AtFIM1; AltName: Full=Fimbrin1 {ECO:0000305};	SubName: Full=Uncharacterized protein {ECO:0000313|EMBL:EQC31951.1};	Ca2+-binding actin-bundling protein (actinin), alpha chain (EF-Hand protein superfamily)	GO:0005884,actin filament; GO:0032432,actin filament bundle; GO:0005737,cytoplasm; GO:0051015,actin filament binding; GO:0046872,metal ion binding; GO:0051764,actin crosslink formation; GO:0051017,actin filament bundle assembly; GO:0051639,actin filament network formation; GO:0007623,circadian rhythm	CH-like domain in sperm protein
Cluster-24556.0	TRUE	TRUE	FALSE	0.57	1.18	1.88	0.12	0.27	0.54	0	0.04	0.03	15.81	34.87	58.64	3.61	7.49	17	0	1	1	K01951 GMP synthase (glutamine-hydrolysing) [EC:6.3.5.2] | (RefSeq) GMP synthase [glutamine-hydrolyzing] (A)	putative epoxidase [Taxus baccata]	RecName: Full=Gibberellin 20-oxidase-like protein {ECO:0000312|EMBL:BAB10331.1}; EC=1.14.11.- {ECO:0000255|PROSITE-ProRule:PRU00805};	SubName: Full=Putative epoxidase {ECO:0000313|EMBL:AKH04260.1};	Iron/ascorbate family oxidoreductases	GO:0051213,dioxygenase activity; GO:0046872,metal ion binding; GO:0048767,root hair elongation	non-haem dioxygenase in morphine synthesis N-terminal
Cluster-2460.0	FALSE	TRUE	FALSE	0.11	0.34	0.19	0.39	0.19	0.53	0.82	0.7	0.52	5	17	10	20	9	28	38	32	25	--	hypothetical protein CFP56_52406 [Quercus suber]	--	--	--	--	Type VI secretion lipoprotein, VasD, EvfM, TssJ, VC_A0113
Cluster-24656.0	FALSE	TRUE	TRUE	0.89	1.69	2.08	2.1	4.81	3.02	9.96	7.6	7.21	17	34	43.99	43.37	91.83	64.81	188.08	143.55	142.51	K04513 Ras homolog gene family, member A | (RefSeq) GTP-binding protein rhoA-like (A)	gtp-binding protein rhoa [Quercus suber]	RecName: Full=Rac-like GTP-binding protein ARAC2; AltName: Full=GTPase protein ROP7; Flags: Precursor;	SubName: Full=Uncharacterized protein {ECO:0000313|EMBL:JAG97558.1};	Ras-related small GTPase, Rho type	GO:0005737,cytoplasm; GO:0005886,plasma membrane; GO:0005525,GTP binding; GO:0003924,GTPase activity; GO:0007264,small GTPase mediated signal transduction	Ras of Complex, Roc, domain of DAPkinase
Cluster-24756.0	TRUE	TRUE	FALSE	1.52	1	1	0.41	0.21	0.28	0	0.19	0	50.9	35.71	37.54	15.19	6.93	10.56	0	6.48	0	--	unknown [Picea sitchensis]	--	SubName: Full=Uncharacterized protein {ECO:0000313|EMBL:ABR18327.1};	--	--	--
Cluster-24758.1	TRUE	TRUE	FALSE	0.47	0.15	0.31	1.2	0.69	1.2	1.48	0.7	1.62	37.24	13.16	27.55	105.62	55.92	109.28	118.57	55.72	135.44	--	PREDICTED: uncharacterized protein LOC104601654 [Nelumbo nucifera]	--	SubName: Full=uncharacterized protein LOC104601654 {ECO:0000313|RefSeq:XP_010263393.1};	--	GO:0016021,integral component of membrane	Protein of unknown function (DUF3537)
Cluster-24772.0	FALSE	TRUE	FALSE	0.44	0.69	0.5	0.96	1.11	0.54	1.67	1.21	1.63	15	25	19	36	38	21	57	41	58	--	metal homeostatis protein bsd2 [Quercus suber]	--	--	Golgi-associated protein/Nedd4 WW domain-binding protein	--	Protein of unknown function (DUF2370)
Cluster-24810.0	FALSE	TRUE	TRUE	0	0	0	0.06	0.1	0.03	1.14	1.41	1.12	0	0	0	2	3	1	34	42	35	K22390 acid phosphatase type 7 | (RefSeq) acid phosphatase-like (A)	hypothetical protein CFP56_31765 [Quercus suber]	--	--	--	--	--
Cluster-24817.0	TRUE	TRUE	FALSE	2.73	2.48	3.56	0.43	1.23	1.38	0.33	0.68	0.71	33.14	31.15	47.16	5.5	14.75	18.49	3.93	8.08	8.81	--	unknown [Picea sitchensis]	--	SubName: Full=Uncharacterized protein {ECO:0000313|EMBL:ABR17643.1};	--	GO:0016021,integral component of membrane	Protein of unknown function (DUF1365)
Cluster-24822.0	FALSE	TRUE	TRUE	0.14	0.26	0.15	0.2	0.35	0.46	1.26	1.79	1.6	5	10	6	8	13	19	46	65	61	--	4-o-dimethylallyl-l-tyrosine synthase [Quercus suber]	--	--	--	--	Tryptophan dimethylallyltransferase
Cluster-24884.0	TRUE	FALSE	TRUE	0	0	0	0.68	2.89	2.32	0.58	0.41	1.04	0	0	0	33.93	131.58	119.37	26.07	18.24	49.22	K18162 NADH dehydrogenase [ubiquinone] 1 alpha subcomplex assembly factor 5 [EC:2.1.1.-] | (RefSeq) putative methyltransferase At1g22800 (A)	PREDICTED: putative methyltransferase At1g22800 isoform X1 [Eucalyptus grandis]	RecName: Full=Putative methyltransferase At1g22800, mitochondrial; EC=2.1.1.-; Flags: Precursor;	SubName: Full=Uncharacterized protein {ECO:0000313|EMBL:KCW70963.1};	Predicted methyltransferase	GO:0005739,mitochondrion; GO:0008168,methyltransferase activity	Methyltransferase domain
Cluster-24919.1	FALSE	TRUE	FALSE	0.24	0.08	0.06	1.03	0.72	0.61	1.62	1.62	1.24	5.86	2	1.58	28	18	17	40	40	32	--	--	--	--	--	--	--
Cluster-24966.0	FALSE	TRUE	TRUE	1.65	2.17	2	1.55	0.84	1.97	0.52	0.25	0.17	46.68	65.08	63.15	47.88	23.74	63	14.76	7	5	K12831 splicing factor 3B subunit 4 | (RefSeq) splicing factor 3B subunit 4 (A)	unknown [Picea sitchensis]	RecName: Full=Polyadenylate-binding protein 8; Short=PABP-8; Short=Poly(A)-binding protein 8;	SubName: Full=Uncharacterized protein {ECO:0000313|EMBL:ABK25115.1};	Splicing factor 3b, subunit 4	GO:0005829,cytosol; GO:0005634,nucleus; GO:0003729,mRNA binding; GO:0006417,regulation of translation; GO:0046686,response to cadmium ion; GO:0016032,viral process	RNA recognition motif. (a.k.a. RRM, RBD, or RNP domain)
Cluster-2497.0	TRUE	FALSE	TRUE	3.1	1.92	0	0	0.1	0	4.22	4.36	2.58	71.74	46.89	0	0	2.29	0	96.99	99.84	62.06	--	--	--	--	--	--	--
Cluster-24988.0	FALSE	FALSE	TRUE	0	0.5	0.42	0.45	0.67	0.29	1	1.05	0.92	0	23	20	21	29	13.92	43	44.53	41.27	K07975 Rho family, other | (RefSeq) GTP-binding protein rho2-like (A)	gtp-binding protein rho2 [Quercus suber]	RecName: Full=Rac-like GTP-binding protein RAC9; Flags: Precursor;	SubName: Full=GTP-binding protein rho2 {ECO:0000313|EMBL:JAT55250.1};	Ras-related small GTPase, Rho type	GO:0005737,cytoplasm; GO:0016020,membrane; GO:0005525,GTP binding; GO:0003924,GTPase activity; GO:0009834,plant-type secondary cell wall biogenesis; GO:0007264,small GTPase mediated signal transduction	ADP-ribosylation factor family
Cluster-25013.0	TRUE	FALSE	TRUE	0.12	0.49	0.14	1.17	0.73	1.24	0.15	0.28	0.09	4	17	5	42	24	46	5	9	3	K09522 DnaJ homolog subfamily C member 2 | (RefSeq) zuotin-like (A)	zuotin [Quercus suber]	RecName: Full=Chaperone protein dnaJ 16; Short=AtDjB16; Short=AtJ16; AltName: Full=Protein ARG1-LIKE 1; Short=AtARL1;	SubName: Full=dnaJ homolog subfamily C member 2-like {ECO:0000313|RefSeq:XP_008811954.1, ECO:0000313|RefSeq:XP_017702119.1};	Zuotin and related molecular chaperones (DnaJ superfamily), contains DNA-binding domains	GO:0016020,membrane; GO:0009737,response to abscisic acid	DnaJ domain
Cluster-25038.2	TRUE	TRUE	FALSE	1.02	1.04	1.6	0.11	0.09	0.33	0	0.06	0	41	44.13	71.8	5	3.57	15	0	2.27	0	K08139 MFS transporter, SP family, sugar:H+ symporter | (RefSeq) high-affinity glucose transporter ght2-like (A)	high-affinity glucose transporter [Quercus suber]	RecName: Full=Sugar transport protein 13; AltName: Full=Hexose transporter 13; AltName: Full=Multicopy suppressor of snf4 deficiency protein 1;	SubName: Full=Uncharacterized protein {ECO:0000313|EMBL:ABR17936.1};	Predicted transporter (major facilitator superfamily)	GO:0016021,integral component of membrane; GO:0005886,plasma membrane; GO:0009506,plasmodesma; GO:0009679,hexose:proton symporter activity; GO:0005358,high-affinity glucose:proton symporter activity; GO:0015145,monosaccharide transmembrane transporter activity; GO:0046323,glucose import; GO:0015749,monosaccharide transmembrane transport; GO:0009737,response to abscisic acid; GO:0009651,response t…	Transmembrane secretion effector
Cluster-25046.0	FALSE	TRUE	TRUE	0.58	0.71	0.5	0.6	0.62	0.52	0.25	0.23	0.3	131	172	127	150	142	135	58	52	72	K13680 beta-mannan synthase [EC:2.4.1.32] | (RefSeq) glucomannan 4-beta-mannosyltransferase 2-like (A)	PREDICTED: phoH-like protein [Gossypium hirsutum]	RecName: Full=Probable mannan synthase 7; EC=2.4.1.-; AltName: Full=Cellulose synthase-like protein A7; Short=AtCslA7;	SubName: Full=phoH-like protein {ECO:0000313|RefSeq:XP_016733734.1};	--	GO:0000139,Golgi membrane; GO:0016021,integral component of membrane; GO:0051753,mannan synthase activity; GO:0071555,cell wall organization	IstB-like ATP binding protein
Cluster-25095.0	FALSE	TRUE	TRUE	12.89	14.27	11.82	7.58	7.45	6.35	0.57	1.26	0.67	299	349	305	191	173	166	13	29	16	--	unknown [Picea sitchensis]	RecName: Full=Zinc finger AN1 domain-containing stress-associated protein 12; Short=AtSAP12;	SubName: Full=Uncharacterized protein {ECO:0000313|EMBL:ABK23014.1};	Predicted Zn-finger protein	GO:0008270,zinc ion binding; GO:0009737,response to abscisic acid; GO:0010200,response to chitin	AN1-like Zinc finger
Cluster-25142.0	FALSE	TRUE	TRUE	0.27	0.04	0.03	0.23	0.25	0.36	0.93	0.58	0.51	18	3	2	17	17	28	63	39	36	--	uncharacterized protein c16h5.12c [Quercus suber]	--	--	--	--	Protein of unknown function (DUF2433)
Cluster-25150.0	TRUE	TRUE	FALSE	1.01	0.87	1.07	0.14	0.12	0.38	0	0.03	0	33	30	39	5	4	14	0	1	0	K07437 cytochrome P450 family 26 subfamily A | (RefSeq) abscisic acid 8'-hydroxylase 3-like (A)	hypothetical protein CISIN_1g012199mg [Citrus sinensis]	RecName: Full=Abscisic acid 8'-hydroxylase 3; Short=ABA 8'-hydroxylase 3; EC=1.14.13.93; AltName: Full=Cytochrome P450 707A3;	SubName: Full=Uncharacterized protein {ECO:0000313|EMBL:KDO83690.1};	Cytochrome P450 CYP4/CYP19/CYP26 subfamilies	GO:0016021,integral component of membrane; GO:0010295,(+)-abscisic acid 8'-hydroxylase activity; GO:0020037,heme binding; GO:0005506,iron ion binding; GO:0046345,abscisic acid catabolic process; GO:0016132,brassinosteroid biosynthetic process; GO:0010268,brassinosteroid homeostasis; GO:0007275,multicellular organism development; GO:0009639,response to red or far red light; GO:0009414,response to …	Cytochrome P450
Cluster-25160.0	FALSE	TRUE	FALSE	1.78	2.02	0.67	0.73	0.48	0.81	0	0	0.09	36.52	43.77	15.34	16.25	9.87	18.64	0	0	1.99	--	--	--	--	--	--	--
Cluster-25195.0	FALSE	TRUE	FALSE	0.12	0.11	0.07	0.04	0.02	0.41	0.57	0.66	1.03	6	6	4	2	1	23	28	32	53	K18172 COX assembly mitochondrial protein 2 | (RefSeq) COX assembly mitochondrial protein 2 homolog (A)	hypothetical protein CFP56_50362 [Quercus suber]	--	RecName: Full=COX assembly mitochondrial protein {ECO:0000256|RuleBase:RU364104};	Uncharacterized conserved protein	GO:0005739,mitochondrion	--
Cluster-25196.0	FALSE	TRUE	TRUE	0.06	0.2	0.03	0.47	0.23	0.3	1.08	1.3	1.22	3	11	2	27	12	18	56	67	66	K05747 Wiskott-Aldrich syndrome protein | (RefSeq) formin-like protein 5 (A)	AFP3 [Arabidopsis thaliana]	RecName: Full=Ninja-family protein AFP3; AltName: Full=ABI five-binding protein 3; Short=ABI5-binding protein 3;	SubName: Full=Uncharacterized protein {ECO:0000313|EMBL:JAG94405.1};	--	GO:0005634,nucleus; GO:0007165,signal transduction	TPL-binding domain in jasmonate signalling
Cluster-25218.0	FALSE	TRUE	TRUE	0.05	0	0.23	0.36	0.43	0	1.35	2.31	1.37	2.22	0	11.52	17.93	19.72	0	60.8	103.09	64.6	K11093 U1 small nuclear ribonucleoprotein 70kDa | (RefSeq) U1 small nuclear ribonucleoprotein 70 kDa isoform X1 (A)	serine/threonine-protein kinase fray2 isoform X1 [Ananas comosus]	RecName: Full=Glycine-rich RNA-binding protein 3, mitochondrial; Short=AtGR-RBP3; AltName: Full=AtRBG3; AltName: Full=Mitochondrial RNA-binding protein 2a; Short=At-mRBP2a; AltName: Full=Organelle RRM domain-containing protein 3 {ECO:0000303|PubMed:25800738}; Flags: Precursor;	SubName: Full=Uncharacterized protein {ECO:0000313|EMBL:JAG98509.1};	--	GO:0005739,mitochondrion; GO:0005524,ATP binding; GO:0005507,copper ion binding; GO:0003723,RNA binding; GO:0003697,single-stranded DNA binding; GO:0016554,cytidine to uridine editing; GO:0080156,mitochondrial mRNA modification; GO:0006397,mRNA processing; GO:0009409,response to cold	RNA recognition motif
Cluster-25224.4	TRUE	TRUE	TRUE	0.03	0	0.03	0.69	1.34	1.61	3.08	3.48	3.15	1	0	1	22	39	53	89	100	95	K01641 hydroxymethylglutaryl-CoA synthase [EC:2.3.3.10] | (RefSeq) hydroxymethylglutaryl-CoA synthase-like (A)	hydroxymethylglutaryl-coa synthase [Quercus suber]	RecName: Full=Hydroxymethylglutaryl-CoA synthase; Short=HMG-CoA synthase; EC=2.3.3.10; AltName: Full=3-hydroxy-3-methylglutaryl coenzyme A synthase; AltName: Full=Protein EMBRYO DEFECTIVE 2778; AltName: Full=Protein FLAKY POLLEN 1;	RecName: Full=3-hydroxy-3-methylglutaryl coenzyme A synthase {ECO:0000256|RuleBase:RU364071}; Short=HMG-CoA synthase {ECO:0000256|RuleBase:RU364071}; EC=2.3.3.10 {ECO:0000256|RuleBase:RU364071};	Hydroxymethylglutaryl-CoA synthase	GO:0005829,cytosol; GO:0009506,plasmodesma; GO:0004421,hydroxymethylglutaryl-CoA synthase activity; GO:0019287,isopentenyl diphosphate biosynthetic process, mevalonate pathway; GO:0016126,sterol biosynthetic process	Hydroxymethylglutaryl-coenzyme A synthase N terminal
Cluster-25234.0	FALSE	FALSE	TRUE	0.62	0.5	0.23	0.75	0.51	0.71	0.11	0	0	35.77	30.87	14.68	47.87	29.7	46.52	6.36	0	0	--	protein DETOXIFICATION 46, chloroplastic [Setaria italica]	RecName: Full=Protein DETOXIFICATION 46, chloroplastic {ECO:0000303|PubMed:11739388}; Short=AtDTX46 {ECO:0000303|PubMed:11739388}; AltName: Full=Multidrug and toxic compound extrusion protein 46 {ECO:0000305}; Short=MATE protein 46 {ECO:0000305}; AltName: Full=Protein EDS5 HOMOLOGUE {ECO:0000303|PubMed:26055508}; Flags: Precursor;	RecName: Full=Protein DETOXIFICATION {ECO:0000256|RuleBase:RU004914}; AltName: Full=Multidrug and toxic compound extrusion protein {ECO:0000256|RuleBase:RU004914};	Uncharacterized membrane protein, predicted efflux pump	GO:0009507,chloroplast; GO:0009941,chloroplast envelope; GO:0031969,chloroplast membrane; GO:0016021,integral component of membrane; GO:0015297,antiporter activity; GO:0015238,drug transmembrane transporter activity	MatE
Cluster-25339.0	FALSE	FALSE	TRUE	0	0.11	0.17	0.12	0.21	0.12	0.33	0.36	0.38	0	10	17.23	11.97	18.8	12.56	29.17	31.41	35.56	--	--	--	--	--	--	--
Cluster-25350.17	TRUE	FALSE	TRUE	0	0.18	0.17	2.08	2.56	2.28	0	0.04	0.08	0	5	5.13	61	69	69.23	0	1	2.37	K14640 solute carrier family 20 (sodium-dependent phosphate transporter) | (RefSeq) phosphate-repressible phosphate permease pho-4-like (A)	phosphate-repressible phosphate permease pho-4 [Quercus suber]	RecName: Full=Inorganic phosphate transporter 2-1, chloroplastic; AltName: Full=H(+)/Pi cotransporter; Short=AtPht2;1; Flags: Precursor;	RecName: Full=Phosphate transporter {ECO:0000256|RuleBase:RU363058};	Na+/Pi symporter	GO:0009507,chloroplast; GO:0009941,chloroplast envelope; GO:0009706,chloroplast inner membrane; GO:0005887,integral component of plasma membrane; GO:0005315,inorganic phosphate transmembrane transporter activity; GO:0009673,low-affinity phosphate transmembrane transporter activity; GO:0015293,symporter activity; GO:0006817,phosphate ion transport	Phosphate transporter family
Cluster-25361.0	TRUE	TRUE	FALSE	0	0	0	0.52	0.43	0.51	1.43	0.91	0.69	0	0	0	36	27.37	36.58	91	57	45.62	--	hypothetical protein CFP56_64604 [Quercus suber]	--	--	--	--	--
Cluster-2540.0	FALSE	TRUE	TRUE	2.11	3.33	3.45	2.49	3.12	2.61	0.82	0.74	0.59	110.06	185.17	202.38	142.83	163.98	155.19	43.04	38.52	32.28	K01051 pectinesterase [EC:3.1.1.11] | (RefSeq) pectinesterase-like (A)	pectin methylesterase, partial [Chamaecyparis obtusa]	RecName: Full=Probable pectinesterase/pectinesterase inhibitor 61; Includes: RecName: Full=Pectinesterase inhibitor 61; AltName: Full=Pectin methylesterase inhibitor 61; Includes: RecName: Full=Pectinesterase 61; Short=PE 61; EC=3.1.1.11; AltName: Full=AtPMEpcrF; AltName: Full=Pectin methylesterase 61; Short=AtPME61;	RecName: Full=Pectinesterase {ECO:0000256|RuleBase:RU000589}; EC=3.1.1.11 {ECO:0000256|RuleBase:RU000589};	--	GO:0071944,cell periphery; GO:0005618,cell wall; GO:0016021,integral component of membrane; GO:0045330,aspartyl esterase activity; GO:0030599,pectinesterase activity; GO:0046910,pectinesterase inhibitor activity; GO:0042545,cell wall modification; GO:0045490,pectin catabolic process	Plant invertase/pectin methylesterase inhibitor
Cluster-25452.2	FALSE	TRUE	TRUE	1.14	1.16	1.93	0.83	0.82	0.79	0.34	0.35	0.18	75.64	82.59	144.71	60.63	54.89	59.79	22.4	23.08	12.46	--	--	--	--	--	--	--
Cluster-25480.0	TRUE	TRUE	FALSE	0.12	0.11	0.12	0.3	0.78	0.79	1.48	0.96	0.95	6.21	6	6.67	16.59	40	45.29	75	47.99	50.16	--	--	--	--	--	--	--
Cluster-2552.0	TRUE	TRUE	FALSE	2.33	2.67	2.46	0.66	0.98	1.3	0	0.04	0.14	62	75	73	19	26	39	0	1	4	K16282 E3 ubiquitin-protein ligase RHA2 [EC:2.3.2.27] | (RefSeq) E3 ubiquitin-protein ligase RHA2B-like (A)	unnamed protein product [Coffea canephora]	RecName: Full=RING-H2 finger protein ATL57; EC=2.3.2.27 {ECO:0000305}; AltName: Full=RING-type E3 ubiquitin transferase ATL57 {ECO:0000305};	SubName: Full=Uncharacterized protein {ECO:0000313|EMBL:CDP07014.1};	FOG: Predicted E3 ubiquitin ligase	GO:0016021,integral component of membrane; GO:0046872,metal ion binding; GO:0061630,ubiquitin protein ligase activity; GO:0043161,proteasome-mediated ubiquitin-dependent protein catabolic process	Prokaryotic RING finger family 4
Cluster-25534.0	FALSE	TRUE	TRUE	0	0	0	0.32	0.42	0.3	1.14	2.19	2.07	0	0	0	10	12	9.77	32.03	61.54	61.03	K12742 isoprene synthase [EC:4.2.3.27] | (RefSeq) bifunctional levopimaradiene synthase, chloroplastic-like (A)	unknown [Picea sitchensis]	RecName: Full=Bifunctional isopimaradiene synthase, chloroplastic; Short=AbIso; AltName: Full=Diterpene synthase TPS2; Short=AbdiTPS2; Includes: RecName: Full=Isopimara-7,15-diene synthase; Short=Isopimaradiene synthase; EC=4.2.3.44; Includes: RecName: Full=Copalyl diphosphate synthase; EC=5.5.1.12; Flags: Precursor; Fragment;	SubName: Full=Putative terpene synthase, PgTPS27 {ECO:0000313|EMBL:JAI17693.1};	--	GO:0009507,chloroplast; GO:0050559,copalyl diphosphate synthase activity; GO:0000287,magnesium ion binding; GO:0010333,terpene synthase activity; GO:0008152,metabolic process	Terpene synthase family, metal binding domain
Cluster-25685.0	FALSE	TRUE	TRUE	0.44	0.22	0.26	0	0.16	0.15	0.94	1.11	0.4	22.34	11.79	14.92	0	8.05	8.42	48.09	56.07	21.37	K01193 beta-fructofuranosidase [EC:3.2.1.26] | (RefSeq) LOC109747879; beta-fructofuranosidase, insoluble isoenzyme 3-like (A)	hypothetical protein EUGRSUZ_I00852 [Eucalyptus grandis]	RecName: Full=Putative UPF0481 protein At3g02645;	SubName: Full=Uncharacterized protein {ECO:0000313|EMBL:KCW54887.1};	--	GO:0016021,integral component of membrane	Plant protein of unknown function
Cluster-25702.0	TRUE	TRUE	FALSE	0.75	0.71	1.21	0.51	0.18	0.32	0.22	0.58	0.23	73.8	74.96	134.05	55.88	17.57	35.52	21.36	56.52	23.7	K17964 leucine-rich PPR motif-containing protein, mitochondrial | (RefSeq) pentatricopeptide repeat-containing protein At1g09900-like (A)	PREDICTED: pentatricopeptide repeat-containing protein At1g52620 [Nelumbo nucifera]	RecName: Full=Pentatricopeptide repeat-containing protein At1g52620;	SubName: Full=pentatricopeptide repeat-containing protein At1g52620 {ECO:0000313|RefSeq:XP_019052429.1};	FOG: PPR repeat	GO:0043231,intracellular membrane-bounded organelle; GO:0004519,endonuclease activity; GO:0003723,RNA binding; GO:0009451,RNA modification	B12 binding domain
Cluster-2572.0	FALSE	TRUE	FALSE	0	0.12	0.13	0.08	0.27	0.15	0.49	0.46	0.28	0	8	9	5.59	17	10.94	31.03	29	18.45	K06158 ATP-binding cassette, subfamily F, member 3 | (RefSeq) uncharacterized ABC transporter ATP-binding protein C29A3.09c-like (A)	putative abc transporter atp-binding protein c29a3.09c [Quercus suber]	RecName: Full=ABC transporter F family member 3; Short=ABC transporter ABCF.3; Short=AtABCF3; AltName: Full=GCN20-type ATP-binding cassette protein GCN3;	SubName: Full=Uncharacterized protein {ECO:0000313|EMBL:ESR52519.1};	ATPase component of ABC transporters with duplicated ATPase domains/Translation elongation factor EF-3b	GO:0005829,cytosol; GO:0005524,ATP binding; GO:0016887,ATPase activity; GO:0005215,transporter activity; GO:0042742,defense response to bacterium; GO:0046686,response to cadmium ion	RNA helicase
Cluster-25732.0	FALSE	TRUE	FALSE	1.09	0.86	1	0	0.37	0.16	0.67	0.23	0.23	55.67	46.83	57.67	0	19	9.49	34.31	11.5	12.03	K00521 ferric-chelate reductase [EC:1.16.1.7] | (RefSeq) ferric reduction oxidase 8, mitochondrial isoform X1 (A)	PREDICTED: ferric reduction oxidase 8, mitochondrial isoform X1 [Nicotiana attenuata]	RecName: Full=Ferric reduction oxidase 8, mitochondrial; Short=AtFRO8; EC=1.16.1.7; AltName: Full=Ferric-chelate reductase 8; Flags: Precursor;	SubName: Full=Superoxide-generating NADPH oxidase heavy chain subunit A {ECO:0000313|EMBL:JAT47633.1};	Ferric reductase, NADH/NADPH oxidase and related proteins	GO:0016021,integral component of membrane; GO:0031966,mitochondrial membrane; GO:0005739,mitochondrion; GO:0005886,plasma membrane; GO:0000293,ferric-chelate reductase activity; GO:0046872,metal ion binding; GO:0006811,ion transport	Ferric reductase NAD binding domain
Cluster-25749.0	FALSE	TRUE	TRUE	0.17	0.08	0.09	0	0.13	0	0.78	0.57	0.22	11	5.7	6.7	0	8.04	0	50	36	14.31	--	hypothetical protein CFP56_52797 [Quercus suber]	--	--	--	--	Eukaryotic aspartyl protease
Cluster-25753.0	TRUE	TRUE	FALSE	2.37	1.85	2.16	0.58	0.06	0.33	0.31	0.46	0.24	92.63	76.76	94.38	24.84	2.4	14.78	12	17.85	9.64	K09580 protein disulfide-isomerase A1 [EC:5.3.4.1] | (RefSeq) protein disulfide-isomerase-like (A)	protein disulfide-isomerase [Quercus suber]	RecName: Full=Protein disulfide-isomerase; Short=PDI; EC=5.3.4.1; Flags: Precursor;	RecName: Full=Protein disulfide-isomerase {ECO:0000256|RuleBase:RU361130}; EC=5.3.4.1 {ECO:0000256|RuleBase:RU361130}; Flags: Fragment;	Protein disulfide isomerase (prolyl 4-hydroxylase beta subunit)	GO:0005788,endoplasmic reticulum lumen; GO:0003756,protein disulfide isomerase activity; GO:0045454,cell redox homeostasis	Redoxin
Cluster-25767.0	FALSE	TRUE	FALSE	0	0	0	0	0.29	0.25	0.51	0.36	0.37	0	0	0	0	24	23	42	28.98	32.03	K11648 SWI/SNF-related matrix-associated actin-dependent regulator of chromatin subfamily B member 1 | (RefSeq) uncharacterized protein LOC112020310 (A)	swi/snf chromatin-remodeling complex subunit snf5 [Quercus suber]	RecName: Full=Chromatin structure-remodeling complex protein BSH; Short=AtBSH; AltName: Full=Protein BUSHY; AltName: Full=SNF5 homolog;	SubName: Full=Uncharacterized protein {ECO:0000313|EMBL:CDF40936.1};	SWI-SNF chromatin remodeling complex, Snf5 subunit	GO:0000228,nuclear chromosome; GO:0043044,ATP-dependent chromatin remodeling; GO:0007049,cell cycle; GO:0016569,covalent chromatin modification; GO:0006281,DNA repair; GO:0006337,nucleosome disassembly; GO:0006357,regulation of transcription by RNA polymerase II; GO:0006351,transcription, DNA-templated	SNF5 / SMARCB1 / INI1
Cluster-25816.0	TRUE	TRUE	TRUE	0.74	0.85	1.21	2.4	5.42	4.1	11.88	9.17	8.94	10	12	18	35	73	62	158	123	125	K00940 nucleoside-diphosphate kinase [EC:2.7.4.6] | (RefSeq) nucleoside diphosphate kinase-like (A)	nucleoside diphosphate kinase [Quercus suber]	RecName: Full=Nucleoside diphosphate kinase 1; EC=2.7.4.6; AltName: Full=Nucleoside diphosphate kinase I; Short=NDK I; Short=NDP kinase I; Short=NDPK I;	RecName: Full=Nucleoside diphosphate kinase {ECO:0000256|RuleBase:RU004013}; EC=2.7.4.6 {ECO:0000256|RuleBase:RU004013};	Nucleoside diphosphate kinase	GO:0005524,ATP binding; GO:0046872,metal ion binding; GO:0004550,nucleoside diphosphate kinase activity; GO:0006241,CTP biosynthetic process; GO:0006183,GTP biosynthetic process; GO:0006228,UTP biosynthetic process	Nucleoside diphosphate kinase
Cluster-25829.1	FALSE	TRUE	TRUE	0.97	0.92	1.76	1.06	2.12	1.52	0	0.31	0	28.76	28.73	58	34.29	62.92	50.99	0	9.18	0	K10696 E3 ubiquitin-protein ligase BRE1 [EC:2.3.2.27] | (RefSeq) E3 ubiquitin-protein ligase BRE1-like 2 (A)	hypothetical protein AXG93_3491s1130 [Marchantia polymorpha subsp. ruderalis]	--	SubName: Full=Uncharacterized protein {ECO:0000313|EMBL:OAE22272.1};	--	GO:0016021,integral component of membrane	Family of unknown function (DUF716)
Cluster-25848.1	TRUE	TRUE	FALSE	3.83	3.8	2.16	0.63	0.96	1.46	0.57	0.07	0.57	60.44	62.63	37.56	10.7	15.02	25.61	8.88	1.11	9.26	--	--	--	--	--	--	--
Cluster-25877.0	TRUE	FALSE	FALSE	1.54	1.11	0	0	0	0	0.46	0.48	0.43	75.81	58.11	0.02	0	0	0	22.93	23.67	21.94	K13205 A1 cistron-splicing factor AAR2 | (RefSeq) protein AAR2 homolog isoform X1 (A)	protein AAR2 homolog isoform X1 [Manihot esculenta]	--	SubName: Full=Uncharacterized protein {ECO:0000313|EMBL:OAY60473.1};	mRNA splicing factor	--	AAR2 protein
Cluster-25891.0	TRUE	TRUE	FALSE	0.81	2.27	2.71	0.07	0.4	0.07	0	0.3	0.14	11.02	32.2	40.57	1	5.39	1	0	4	2	K13463 coronatine-insensitive protein 1 | (RefSeq) coronatine-insensitive protein 1 (A)	unknown [Picea sitchensis]	RecName: Full=Coronatine-insensitive protein homolog 1b {ECO:0000305}; Short=OsCOI1b {ECO:0000303|PubMed:23320078}; AltName: Full=COI1 protein homolog {ECO:0000303|PubMed:23104764}; Short=OsCOI1H {ECO:0000303|PubMed:23104764};	SubName: Full=Uncharacterized protein {ECO:0000313|EMBL:ABR17804.1};	Leucine rich repeat proteins, some proteins contain F-box	GO:0006952,defense response; GO:2000022,regulation of jasmonic acid mediated signaling pathway	Transport inhibitor response 1 protein domain
Cluster-25947.0	FALSE	TRUE	TRUE	0	0.74	0.87	0.95	0.64	1.82	3.74	4.65	2.29	0	11.06	13.73	14.69	9.18	29.18	52.81	66.04	33.88	K02264 cytochrome c oxidase subunit 5a | (RefSeq) cytochrome c oxidase subunit 6, mitochondrial-like (A)	cytochrome c oxidase subunit 6, mitochondrial [Quercus suber]	--	SubName: Full=Cytochrome c oxidase subunit 6, mitochondrial {ECO:0000313|EMBL:JAT43863.1}; Flags: Fragment;	Cytochrome c oxidase, subunit Va/COX6	GO:0005743,mitochondrial inner membrane; GO:0004129,cytochrome-c oxidase activity	Cytochrome c oxidase subunit Va
Cluster-25960.0	FALSE	TRUE	TRUE	0	0	0	0	0	0	1.17	0.77	0.91	0	0	0	0	0	0	52	34	42	--	--	--	--	--	--	--
Cluster-25969.1	FALSE	TRUE	FALSE	4.56	5.83	5.06	3.27	3.06	2.14	2.12	2.24	2.59	143.14	193.81	177.66	112.01	96.49	76.02	66.39	69.57	84.45	--	unknown [Picea sitchensis]	RecName: Full=Protein SAMBA {ECO:0000303|PubMed:22869741};	SubName: Full=Uncharacterized protein {ECO:0000313|EMBL:ABK20885.1};	--	GO:0010997,anaphase-promoting complex binding; GO:0009556,microsporogenesis; GO:0046621,negative regulation of organ growth; GO:0009555,pollen development; GO:0045732,positive regulation of protein catabolic process	--
Cluster-25981.0	FALSE	TRUE	TRUE	5.75	6.67	5.2	5.2	6.24	3.8	2.39	1.04	1.19	113.56	138.47	113.9	111.27	123.06	84.4	46.74	20.38	24.23	--	unknown [Picea sitchensis]	RecName: Full=Subtilisin-like protease SBT2.5 {ECO:0000303|PubMed:16193095}; EC=3.4.21.- {ECO:0000305}; AltName: Full=Subtilase subfamily 2 member 5 {ECO:0000303|PubMed:16193095}; Short=AtSBT2.5 {ECO:0000303|PubMed:16193095}; AltName: Full=Subtilisin-like serine protease 3 {ECO:0000303|PubMed:12702015}; Short=At-SLP3 {ECO:0000303|PubMed:12702015}; Flags: Precursor;	SubName: Full=Uncharacterized protein {ECO:0000313|EMBL:ABK22015.1};	--	GO:0005618,cell wall; GO:0016020,membrane; GO:0004252,serine-type endopeptidase activity; GO:0008236,serine-type peptidase activity	Peptidase inhibitor I9
Cluster-26000.0	TRUE	TRUE	FALSE	1.18	1.22	0.77	0.46	0.53	0.4	0.4	0.56	0.52	70.74	78	51.57	30	31.68	27.15	24.06	33	32.53	K22410 PR domain zinc finger protein 16 | (RefSeq) protein indeterminate-domain 2-like (A)	unknown [Picea sitchensis]	RecName: Full=Zinc finger protein MAGPIE {ECO:0000303|PubMed:17785527}; AltName: Full=Protein indeterminate-domain 3 {ECO:0000303|PubMed:16784536};	SubName: Full=Uncharacterized protein {ECO:0000313|EMBL:ABR18333.1};	FOG: Zn-finger	GO:0005634,nucleus; GO:0003700,DNA-binding transcription factor activity; GO:0046872,metal ion binding; GO:0044212,transcription regulatory region DNA binding; GO:0008356,asymmetric cell division; GO:0006355,regulation of transcription, DNA-templated; GO:0006351,transcription, DNA-templated	Zinc-finger of C2H2 type
Cluster-26015.0	FALSE	TRUE	TRUE	0	0	0.09	0.15	0.24	0.17	0.34	0.6	0.62	0	0	5	8	12.32	9.57	16.87	29.75	32.23	K08145 MFS transporter, SP family, solute carrier family 2 (facilitated glucose transporter), member 8 | (RefSeq) sugar transporter ERD6-like 6 (A)	polyol transporter 5 [Quercus suber]	RecName: Full=Putative polyol transporter 2;	SubName: Full=Uncharacterized protein {ECO:0000313|EMBL:JAG97147.1};	Predicted transporter (major facilitator superfamily)	GO:0016021,integral component of membrane; GO:0005886,plasma membrane; GO:0005355,glucose transmembrane transporter activity; GO:0005351,carbohydrate:proton symporter activity; GO:0046323,glucose import; GO:0035428,NA	Major Facilitator Superfamily
Cluster-26020.0	FALSE	TRUE	TRUE	0	0.4	0	1.26	0.9	1.08	3.65	4.27	4.01	0	11	0	36.09	23.86	32.07	95.48	111.14	109.48	--	cross-pathway control protein 1 [Quercus suber]	--	--	--	--	bZIP Maf transcription factor
Cluster-26042.0	TRUE	TRUE	FALSE	1.9	1.49	1.63	0	0.09	0	0	0	0	50	41.57	47.68	0	2.28	0	0	0	0	K04565 superoxide dismutase, Cu-Zn family [EC:1.15.1.1] | (RefSeq) nitronate monooxygenase-like (A)	putative nitronate monooxygenase [Quercus suber]	--	SubName: Full=Putative monooxygenase {ECO:0000313|EMBL:OLP84461.1};	--	GO:0018580,nitronate monooxygenase activity	FMN-dependent dehydrogenase
Cluster-26054.0	FALSE	TRUE	TRUE	0	0	0	0.07	0.37	0.45	1.41	1.05	0.91	0	0	0	5.31	27	37	103	76	69	--	hypothetical protein CFP56_52234 [Quercus suber]	--	--	--	--	7 transmembrane receptor (Secretin family)
Cluster-26063.0	FALSE	TRUE	TRUE	0.07	0.09	0.06	0.45	0.66	0.25	1.75	2	1.84	3	4	3	21	28	12	74	84	81	K03320 ammonium transporter, Amt family | (RefSeq) ammonium transporter 3-like (A)	choline transport protein [Quercus suber]	RecName: Full=Amino-acid permease BAT1 homolog;	SubName: Full=Amino-acid permease bat1-like protein {ECO:0000313|EMBL:OIT04205.1};	Amino acid transporters	GO:0005887,integral component of plasma membrane; GO:0015297,antiporter activity; GO:0015181,arginine transmembrane transporter activity; GO:0015185,gamma-aminobutyric acid transmembrane transporter activity; GO:0015180,L-alanine transmembrane transporter activity; GO:0005313,L-glutamate transmembrane transporter activity; GO:0015189,L-lysine transmembrane transporter activity; GO:0015812,gamma-a…	Amino acid permease
Cluster-2607.0	TRUE	TRUE	TRUE	4.11	3.13	3.75	0.48	1.1	1.3	0.33	0.26	0.37	111.41	89.64	113.31	14.1	29.87	39.91	9	7.09	10.49	K09422 transcription factor MYB, plant | (RefSeq) transcription factor MYB15-like (A)	hypothetical protein AQUCO_01700716v1 [Aquilegia coerulea]	RecName: Full=Transcription factor MYB4 {ECO:0000305}; AltName: Full=Myb-related protein 4 {ECO:0000305}; Short=OsMyb4 {ECO:0000303|PubMed:14675437}; AltName: Full=Transcription factor RLTR1 {ECO:0000312|EMBL:AAP92750.1};	SubName: Full=Uncharacterized protein {ECO:0000313|EMBL:PIA45362.1};	Transcription factor, Myb superfamily	GO:0005634,nucleus; GO:0000981,DNA-binding transcription factor activity, RNA polymerase II-specific; GO:0043565,sequence-specific DNA binding; GO:0001135,RNA polymerase II transcription regulator recruiting activity; GO:0044212,transcription regulatory region DNA binding; GO:0030154,cell differentiation; GO:0045893,positive regulation of transcription, DNA-templated; GO:0006357,regulation of tra…	Myb-like DNA-binding domain
Cluster-26079.0	FALSE	TRUE	TRUE	0	0.08	0	0.13	0.12	0.1	0.61	0.93	0.97	0	3	0	5	4	4	21	32	35	K00827 alanine-glyoxylate transaminase / (R)-3-amino-2-methylpropionate-pyruvate transaminase [EC:2.6.1.44 2.6.1.40] | (RefSeq) alanine--glyoxylate aminotransferase 2 homolog 3, mitochondrial (A)	2,2-dialkylglycine decarboxylase [Quercus suber]	RecName: Full=Alanine--glyoxylate aminotransferase 2 homolog 2, mitochondrial; EC=2.6.1.44; AltName: Full=Beta-alanine-pyruvate aminotransferase 2; Flags: Precursor;	SubName: Full=TSA: Wollemia nobilis Ref_Wollemi_Transcript_25421_2239 transcribed RNA sequence {ECO:0000313|EMBL:JAG85636.1};	Alanine-glyoxylate aminotransferase AGT2	GO:0005739,mitochondrion; GO:0008453,alanine-glyoxylate transaminase activity; GO:0042802,identical protein binding; GO:0030170,pyridoxal phosphate binding; GO:0009853,photorespiration	Aminotransferase class-III
Cluster-26081.0	FALSE	TRUE	FALSE	0.15	0.08	0.23	0.31	0.4	0.3	0.65	0.69	0.61	8	5	14	19	22	19	36	38	35	K11883 RNA-binding protein NOB1 | (RefSeq) 20S-pre-rRNA D-site endonuclease nob1-like (A)	20s-pre-rrna d-site endonuclease nob1 [Quercus suber]	--	SubName: Full=Rna-binding protein nob1 {ECO:0000313|EMBL:CEG47875.1};	Predicted RNA-binding protein Nob1p involved in 26S proteasome assembly	GO:0004521,endoribonuclease activity; GO:0046872,metal ion binding; GO:0000469,cleavage involved in rRNA processing; GO:0042274,ribosomal small subunit biogenesis	zinc-ribbon family
Cluster-26120.0	FALSE	TRUE	FALSE	0.03	0.06	0	0.33	0.28	0.17	0.38	0.4	0.51	2	5	0	27	21	15	29	30	40	K11292 transcription elongation factor SPT6 | (RefSeq) transcription elongation factor spt6-like (A)	transcription elongation factor spt6 [Quercus suber]	RecName: Full=Transcription elongation factor SPT6 homolog {ECO:0000305}; Short=AtSPT6 {ECO:0000303|PubMed:20139304};	SubName: Full=Uncharacterized protein {ECO:0000313|EMBL:PKI31930.1};	Transcription elongation factor SPT6	GO:0005829,cytosol; GO:0009506,plasmodesma; GO:0008023,transcription elongation factor complex; GO:0035327,transcriptionally active chromatin; GO:0003677,DNA binding; GO:0003700,DNA-binding transcription factor activity; GO:0042393,histone binding; GO:0031491,nucleosome binding; GO:0000991,NA; GO:0003746,translation elongation factor activity; GO:0070827,chromatin maintenance; GO:0006342,chromati…	Tex protein YqgF-like domain
Cluster-26121.0	FALSE	FALSE	TRUE	1.49	0.72	1.23	1.78	1.52	1.79	0.77	1.07	0.65	70	36	65	92	72	96	36.28	50	32	K23260 scopoletin glucosyltransferase [EC:2.4.1.128] | (RefSeq) scopoletin glucosyltransferase-like (A)	unknown [Picea sitchensis]	RecName: Full=Scopoletin glucosyltransferase; EC=2.4.1.128; AltName: Full=Phenylpropanoid:glucosyltransferase 1;	RecName: Full=Glycosyltransferase {ECO:0000256|RuleBase:RU362057}; EC=2.4.1.- {ECO:0000256|RuleBase:RU362057};	UDP-glucuronosyl and UDP-glucosyl transferase	GO:0042802,identical protein binding; GO:0050275,scopoletin glucosyltransferase activity; GO:0008152,metabolic process	UDP-glucoronosyl and UDP-glucosyl transferase
Cluster-26136.0	FALSE	TRUE	FALSE	0.18	0.16	0.27	0.35	0.6	0.32	0.56	1	0.76	11	11	19	24	38	23	35	62	50	K09419 heat shock transcription factor, other eukaryote | (RefSeq) heat shock transcription factor A3 (A)	transcription factor sfl2 [Quercus suber]	RecName: Full=Heat stress transcription factor B-2a; Short=AtHsfB2a; AltName: Full=AtHsf-22; AltName: Full=Heat shock factor protein 6; Short=HSF 6; AltName: Full=Heat shock transcription factor 6; Short=HSTF 6;	SubName: Full=Heat shock factor protein 1 {ECO:0000313|EMBL:JAT55400.1};	Heat shock transcription factor	GO:0005634,nucleus; GO:0003700,DNA-binding transcription factor activity; GO:0043565,sequence-specific DNA binding; GO:0010200,response to chitin; GO:0006351,transcription, DNA-templated	HSF-type DNA-binding
Cluster-2615.0	TRUE	TRUE	FALSE	0.46	0.9	0.32	1.14	1.64	1.18	2.21	1.62	2.44	23	48	18.28	63.18	83.06	67.76	111.56	80.63	128.02	K09580 protein disulfide-isomerase A1 [EC:5.3.4.1] | (RefSeq) protein disulfide-isomerase-like (A)	protein disulfide-isomerase [Quercus suber]	RecName: Full=Protein disulfide-isomerase; Short=PDI; EC=5.3.4.1; Flags: Precursor;	RecName: Full=Protein disulfide-isomerase {ECO:0000256|RuleBase:RU361130}; EC=5.3.4.1 {ECO:0000256|RuleBase:RU361130}; Flags: Fragment;	Protein disulfide isomerase (prolyl 4-hydroxylase beta subunit)	GO:0005788,endoplasmic reticulum lumen; GO:0003756,protein disulfide isomerase activity; GO:0045454,cell redox homeostasis	ERp29, N-terminal domain
Cluster-26161.0	FALSE	FALSE	TRUE	1.34	2.83	1.28	3.09	2.91	3.16	1.09	1.68	1.72	21.81	48	22.93	53.99	46.92	57.32	17.44	27	28.85	K10752 histone-binding protein RBBP4 | (RefSeq) heavy metal-associated isoprenylated plant protein 26-like (A)	PREDICTED: heavy metal-associated isoprenylated plant protein 20 [Phoenix dactylifera]	RecName: Full=Heavy metal-associated isoprenylated plant protein 30 {ECO:0000303|PubMed:21072340, ECO:0000303|PubMed:23368984}; Short=AtHIP30 {ECO:0000303|PubMed:21072340, ECO:0000303|PubMed:23368984}; AltName: Full=Protein NPCC11 {ECO:0000312|EMBL:AEC06738.1}; Flags: Precursor;	SubName: Full=heavy metal-associated isoprenylated plant protein 20 {ECO:0000313|RefSeq:XP_008783549.1};	Copper chaperone	GO:0005737,cytoplasm; GO:0046914,transition metal ion binding; GO:0046916,cellular transition metal ion homeostasis; GO:0030001,metal ion transport	Heavy-metal-associated domain
Cluster-26162.0	FALSE	TRUE	TRUE	0.05	0	0	0.34	0.47	0.72	2.21	2.57	3.05	1	0	0	8	10	17.47	46.93	54.62	67.76	--	--	--	--	--	--	--
Cluster-26165.0	FALSE	TRUE	TRUE	0.34	0.53	0.39	0.35	0.78	0.38	1.29	0.95	1.43	17	27.83	21.7	18.84	38.83	21.08	63.81	46.31	73.32	K01113 alkaline phosphatase D [EC:3.1.3.1] | (RefSeq) uncharacterized protein LOC111995015 (A)	alkaline phosphatase d [Quercus suber]	--	SubName: Full=Alkaline phosphatase D {ECO:0000313|EMBL:GAQ81907.1};	--	--	Purple acid Phosphatase, N-terminal domain
Cluster-26177.0	FALSE	TRUE	TRUE	0	0	0	1.65	0.94	1.59	3.93	3.29	2.46	0	0	0	17	9	17	37	31.6	24.49	--	alkali-sensitive linkage protein 1 [Quercus suber]	--	SubName: Full=Predicted protein {ECO:0000313|EMBL:BAK05481.1};	--	--	Glycosyl hydrolase catalytic core
Cluster-2618.0	FALSE	TRUE	TRUE	0.31	0.15	0.6	0.9	1.53	1.5	3.77	3.66	2.91	6	3	13	19	30	33	73	71	59	--	--	--	--	--	--	--
Cluster-26232.0	TRUE	FALSE	FALSE	0.44	0.36	0.66	0	0	0	0.24	0	0	35.48	30.88	60.71	0	0	0	19.89	0	0	--	zinc finger protein-like 1 homolog [Dendrobium catenatum]	--	SubName: Full=Uncharacterized protein {ECO:0000313|EMBL:PKU81831.1};	Predicted E3 ubiquitin ligase	--	Ring finger domain
Cluster-26297.1	FALSE	FALSE	TRUE	0	0	0.18	0.47	0.52	0.15	0	0	0	0	0	19.48	50.26	51.58	16.49	0	0	0	K11420 euchromatic histone-lysine N-methyltransferase [EC:2.1.1.43] | (RefSeq) histone-lysine N-methyltransferase SUVR4-like (A)	histone-lysine n-methyltransferase suvr4 [Quercus suber]	RecName: Full=Histone-lysine N-methyltransferase SUVR4; EC=2.1.1.43; AltName: Full=Protein SET DOMAIN GROUP 31; AltName: Full=Suppressor of variegation 3-9-related protein 4; Short=Su(var)3-9-related protein 4;	SubName: Full=Uncharacterized protein {ECO:0000313|EMBL:OWM67326.1};	Histone H3 (Lys9) methyltransferase SUV39H1/Clr4, required for transcriptional silencing	GO:0005694,chromosome; GO:0005730,nucleolus; GO:0009506,plasmodesma; GO:0018024,histone-lysine N-methyltransferase activity; GO:0008270,zinc ion binding; GO:0034968,histone lysine methylation	AWS domain
Cluster-26336.0	FALSE	TRUE	FALSE	1.86	1.91	2.18	1.72	0.79	1.29	1.07	0.49	0.36	91.65	100.68	120.8	93.44	39.19	72.7	52.97	23.76	18.7	--	uncharacterized protein LOC18448064 isoform X1 [Amborella trichopoda]	--	SubName: Full=Uncharacterized protein {ECO:0000313|EMBL:ERN19670.1};	--	--	--
Cluster-26362.0	FALSE	TRUE	FALSE	0.7	0.51	1.52	2.05	3	1.97	2.78	4.15	3.83	8	6	19	25	34	25	31	47	45	--	--	--	--	--	--	--
Cluster-26398.0	FALSE	TRUE	FALSE	0.78	0.93	0.86	0.24	0	0	0	0.13	0.16	41.7	53.05	51.75	14.04	0	0	0	6.85	8.73	K01897 long-chain acyl-CoA synthetase [EC:6.2.1.3] | (RefSeq) long chain acyl-CoA synthetase 6, peroxisomal-like (A)	long chain acyl-CoA synthetase 6, peroxisomal-like [Prunus avium]	RecName: Full=Long chain acyl-CoA synthetase 7, peroxisomal; EC=6.2.1.3;	SubName: Full=Long chain acyl-CoA synthetase 7, peroxisomal {ECO:0000313|EMBL:JAT45325.1}; Flags: Fragment;	Long-chain acyl-CoA synthetases (AMP-forming)	GO:0005777,peroxisome; GO:0005524,ATP binding; GO:0102391,decanoate-CoA ligase activity; GO:0004467,long-chain fatty acid-CoA ligase activity; GO:0006631,fatty acid metabolic process; GO:0010193,response to ozone; GO:0009651,response to salt stress	AMP-binding enzyme C-terminal domain
Cluster-26432.0	FALSE	TRUE	TRUE	0.23	0.12	0.08	0.12	0.16	0.08	1.03	1.14	1.35	6.95	3.8	2.59	4.01	4.82	2.71	30.3	33.34	41.52	K09419 heat shock transcription factor, other eukaryote | (RefSeq) heat stress transcription factor B-4b-like (A)	PREDICTED: heat stress transcription factor B-4b-like [Solanum pennellii]	RecName: Full=Heat stress transcription factor B-4; Short=AtHsfB4; AltName: Full=AtHsf-02;	SubName: Full=Uncharacterized protein {ECO:0000313|EMBL:JAG92977.1};	Heat shock transcription factor	GO:0005737,cytoplasm; GO:0005634,nucleus; GO:0003700,DNA-binding transcription factor activity; GO:0043565,sequence-specific DNA binding; GO:0008356,asymmetric cell division; GO:0006351,transcription, DNA-templated	HSF-type DNA-binding
Cluster-26477.0	FALSE	TRUE	TRUE	0	0	0.06	0	0.28	0.06	6.51	7.2	8.21	0	0	1.31	0	6	1.5	136.94	151.36	180.71	K15382 solute carrier family 50 (sugar transporter) | (RefSeq) bidirectional sugar transporter SWEET16-like (A)	unknown [Picea sitchensis]	RecName: Full=Bidirectional sugar transporter SWEET17 {ECO:0000303|PubMed:21107422}; Short=AtSWEET17 {ECO:0000303|PubMed:21107422}; AltName: Full=Protein SUGARS WILL EVENTUALLY BE EXPORTED TRANSPORTERS 17 {ECO:0000303|PubMed:21107422};	SubName: Full=Uncharacterized protein {ECO:0000313|EMBL:ABK26262.1};	Multitransmembrane protein	GO:0016021,integral component of membrane; GO:0009705,plant-type vacuole membrane; GO:0005353,fructose transmembrane transporter activity; GO:0051119,sugar transmembrane transporter activity; GO:0070417,cellular response to cold; GO:0006995,cellular response to nitrogen starvation; GO:0007623,circadian rhythm; GO:1902334,fructose export from vacuole to cytoplasm; GO:0015755,fructose transmembrane…	Protein of unknown function (DUF1147)
Cluster-26521.0	FALSE	TRUE	TRUE	0.19	0	0	0.62	0.95	0.42	4.39	5.11	3.26	2	0	0	7	10	4.94	45.66	54	35.73	K02917 large subunit ribosomal protein L35Ae | (RefSeq) 60S ribosomal protein L33-B-like (A)	hypothetical protein MNEG_3250 [Monoraphidium neglectum]	RecName: Full=60S ribosomal protein L35a-2;	SubName: Full=60S ribosomal protein L35a-2 {ECO:0000313|EMBL:JAT47277.1}; Flags: Fragment;	60S ribosomal protein L35A/L37	GO:0022625,cytosolic large ribosomal subunit; GO:0016020,membrane; GO:0003735,structural constituent of ribosome; GO:0002181,cytoplasmic translation; GO:0042273,ribosomal large subunit biogenesis	RimM N-terminal domain
Cluster-26530.0	TRUE	FALSE	TRUE	0	0	0	0.2	0.48	0.44	0	0	0	0	0	0	19.46	42.38	43.99	0	0	0	K15032 mTERF domain-containing protein, mitochondrial | (RefSeq) transcription termination factor MTERF5, chloroplastic-like (A)	unknown [Picea sitchensis]	--	SubName: Full=Uncharacterized protein {ECO:0000313|EMBL:ADE76674.1};	--	GO:0003690,double-stranded DNA binding; GO:0006355,regulation of transcription, DNA-templated	mTERF
Cluster-26536.0	FALSE	FALSE	TRUE	0	0	0.42	0.6	1.88	1.58	0	0	0.22	0	0	8.88	12.38	35.83	33.81	0	0	4.43	K14288 exportin-T | (RefSeq) exportin-T-like (A)	Retrovirus-related Pol polyprotein from transposon TNT 1-94 [Cajanus cajan]	RecName: Full=Retrovirus-related Pol polyprotein from transposon TNT 1-94; Includes: RecName: Full=Protease; EC=3.4.23.-; Includes: RecName: Full=Reverse transcriptase; EC=2.7.7.49; Includes: RecName: Full=Endonuclease;	SubName: Full=Retrovirus-related Pol polyprotein from transposon TNT 1-94 {ECO:0000313|EMBL:KYP59064.1};	FOG: Transposon-encoded proteins with TYA, reverse transcriptase, integrase domains in various combinations	GO:0004190,aspartic-type endopeptidase activity; GO:0004519,endonuclease activity; GO:0003676,nucleic acid binding; GO:0003964,RNA-directed DNA polymerase activity; GO:0008270,zinc ion binding; GO:0015074,DNA integration	--
Cluster-26574.0	FALSE	TRUE	TRUE	3.62	3.35	1.64	5.21	5.65	6.09	0.89	0.31	0.7	70	68	35	109	109	132	17	6	14	--	PREDICTED: putative germin-like protein 2-3 isoform X1 [Malus domestica]	RecName: Full=Putative germin-like protein 3-2; Flags: Precursor;	SubName: Full=Uncharacterized protein {ECO:0000313|EMBL:EMJ15054.1};	--	GO:0048046,apoplast; GO:0005618,cell wall; GO:0009506,plasmodesma; GO:0030145,manganese ion binding; GO:0045735,nutrient reservoir activity; GO:0010497,plasmodesmata-mediated intercellular transport; GO:2000280,regulation of root development	Cupin domain
Cluster-26650.0	TRUE	TRUE	FALSE	0.86	0.5	0.37	0.11	0.09	0.03	0.08	0.09	0.07	59.74	36.68	28.48	8.6	5.94	2.47	5.84	5.91	5.25	--	meiotically up-regulated gene 80 protein [Quercus suber]	--	SubName: Full=G1/S-specific cyclin pas1 {ECO:0000313|EMBL:JAT54579.1}; Flags: Fragment;	--	GO:0019901,protein kinase binding; GO:0000079,regulation of cyclin-dependent protein serine/threonine kinase activity	Cyclin
Cluster-2666.1	FALSE	TRUE	FALSE	2.5	2.97	2.13	1.35	1.03	1.43	1.23	0.57	0.38	125	158.39	120	74.35	51.98	81.76	61.68	28.31	20	K09422 transcription factor MYB, plant | (RefSeq) myb-like protein A (A)	R2R3MYB19 [Ginkgo biloba]	RecName: Full=Transcription factor CSA {ECO:0000305}; AltName: Full=Myb-related protein CSA {ECO:0000305}; AltName: Full=Protein CARBON STARVED ANTHER {ECO:0000303|PubMed:20305120};	SubName: Full=Uncharacterized protein {ECO:0000313|EMBL:JAG95158.1};	Transcription factor, Myb superfamily	GO:0005634,nucleus; GO:0000981,DNA-binding transcription factor activity, RNA polymerase II-specific; GO:0043565,sequence-specific DNA binding; GO:0001135,RNA polymerase II transcription regulator recruiting activity; GO:0044212,transcription regulatory region DNA binding; GO:0030154,cell differentiation; GO:0006357,regulation of transcription by RNA polymerase II; GO:0006351,transcription, DNA-t…	Myb DNA-binding like
Cluster-26708.0	TRUE	FALSE	TRUE	0.28	0.53	0.15	3.96	4.51	3.81	0.17	0.56	0	5	10	3	77	81	77	3	10	0	--	predicted protein [Hordeum vulgare subsp. vulgare]	--	SubName: Full=Predicted protein {ECO:0000313|EMBL:BAJ91355.1};	--	--	Lytic transglycolase
Cluster-2673.0	TRUE	FALSE	TRUE	1.21	1.54	1.53	3.38	3.56	4.85	0.62	0.77	0.67	15.92	21	22	47.59	46.39	70.9	8	10	9	K02910 large subunit ribosomal protein L31e | (RefSeq) 60S ribosomal protein L31-B-like (A)	60s ribosomal protein l31 [Quercus suber]	RecName: Full=60S ribosomal protein L31;	SubName: Full=Uncharacterized protein {ECO:0000313|EMBL:JAG97962.1};	60S ribosomal protein L31	GO:0005840,ribosome; GO:0003735,structural constituent of ribosome; GO:0006412,translation	Ribosomal protein L31e
Cluster-26835.0	FALSE	TRUE	TRUE	2.97	1.55	1.37	2.38	4.32	3.23	7.84	6.04	6.95	28	15	14	23.7	39.94	33.36	71.3	56	66.77	K13457 disease resistance protein RPM1 | (RefSeq) disease resistance protein RPM1-like (A)	unknown [Picea sitchensis]	RecName: Full=Disease resistance protein RPM1; AltName: Full=Resistance to Pseudomonas syringae protein 3;	SubName: Full=Uncharacterized protein {ECO:0000313|EMBL:JAG93168.1};	Apoptotic ATPase	GO:0012505,endomembrane system; GO:0019897,extrinsic component of plasma membrane; GO:0005886,plasma membrane; GO:0043531,ADP binding; GO:0005524,ATP binding; GO:0000166,nucleotide binding; GO:0009626,plant-type hypersensitive response; GO:0007165,signal transduction	Leucine Rich repeats (2 copies)
Cluster-26865.0	TRUE	FALSE	FALSE	0	0	0	0.41	0.38	0.48	0	0.32	0	0	0	0	37.41	31.98	46	0	26.62	0	--	uncharacterized protein LOC18448199 isoform X1 [Amborella trichopoda]	--	SubName: Full=Uncharacterized protein {ECO:0000313|EMBL:ERN19804.1};	--	--	--
Cluster-26875.0	FALSE	TRUE	FALSE	0.04	0.33	0.03	0.53	0.77	0.65	1.28	1.36	1.19	1	9	1	15	20	19	33	35	32	--	--	--	--	--	--	--
Cluster-26882.0	TRUE	FALSE	FALSE	0.02	0	0	0.34	0.67	0.63	0.32	0.3	0.12	1.3	0	0	27.39	49.26	52.73	23.57	21.39	9.08	--	transcriptional regulator rpn4 [Quercus suber]	--	--	--	--	C2H2-type zinc finger
Cluster-26913.0	FALSE	TRUE	FALSE	0.79	0.72	0.43	0.52	0.53	0.48	0.05	0.09	0.12	43.29	42	26.57	31.23	29	30	3	5	7	--	--	--	--	--	--	--
Cluster-26925.0	FALSE	TRUE	FALSE	0	0.24	0	0	0.39	0	0.64	1.47	0.81	0	9.85	0	0	15.34	0	24.91	56.49	32.44	K02429 MFS transporter, FHS family, L-fucose permease | (RefSeq) uncharacterized protein LOC112013498 (A)	glucose/galactose transporter [Quercus suber]	--	SubName: Full=Uncharacterized protein {ECO:0000313|EMBL:EDQ83581.1};	--	GO:0016021,integral component of membrane; GO:0055085,transmembrane transport	Major Facilitator Superfamily
Cluster-26942.0	FALSE	TRUE	TRUE	1.38	1.07	2.02	0	0.79	0	8.43	3.75	5.78	9	7	13.98	0	5	0	52	24	38	--	unknown [Picea sitchensis]	--	SubName: Full=Uncharacterized protein {ECO:0000313|EMBL:JAG99253.1};	--	GO:0007165,signal transduction	TIR domain
Cluster-26973.0	FALSE	TRUE	FALSE	1.27	1.82	1.63	0.93	1.11	0.71	0.66	0.51	0.11	41.3	62.5	59.08	33	36.25	26.19	21.47	16.38	3.84	K07766 diphosphoinositol-polyphosphate diphosphatase [EC:3.6.1.52] | (RefSeq) hypothetical protein (A)	unknown [Picea sitchensis]	RecName: Full=Nudix hydrolase 21, chloroplastic; Short=AtNUDT21; EC=3.6.1.-; Flags: Precursor;	SubName: Full=Uncharacterized protein {ECO:0000313|EMBL:ABR18248.1};	Diadenosine and diphosphoinositol polyphosphate phosphohydrolase	GO:0009507,chloroplast; GO:0005737,cytoplasm; GO:0005634,nucleus; GO:0016818,hydrolase activity, acting on acid anhydrides, in phosphorus-containing anhydrides; GO:0046872,metal ion binding	NUDIX domain
Cluster-27022.0	TRUE	TRUE	FALSE	0.11	0.13	0.24	0.24	0.44	0.44	0.83	0.76	0.6	15.42	19.88	38	37	62.59	70.61	117.55	106.34	88.2	K01537 P-type Ca2+ transporter type 2C [EC:7.2.2.10] | (RefSeq) calcium-transporting ATPase 2-like (A)	calcium-transporting atpase 2 [Quercus suber]	RecName: Full=Putative calcium-transporting ATPase 11, plasma membrane-type; EC=3.6.3.8; AltName: Full=Ca(2+)-ATPase isoform 11;	RecName: Full=Calcium-transporting ATPase {ECO:0000256|RuleBase:RU361146}; EC=3.6.3.8 {ECO:0000256|RuleBase:RU361146};	Calcium transporting ATPase	GO:0009507,chloroplast; GO:0005794,Golgi apparatus; GO:0005887,integral component of plasma membrane; GO:0009705,plant-type vacuole membrane; GO:0005886,plasma membrane; GO:0005774,vacuolar membrane; GO:0005773,vacuole; GO:0005524,ATP binding; GO:0005388,calcium-transporting ATPase activity; GO:0005516,calmodulin binding; GO:0046872,metal ion binding; GO:0055081,anion homeostasis; GO:0042742,defe…	Cation transporter/ATPase, N-terminus
Cluster-27050.0	TRUE	TRUE	FALSE	2.02	1.85	1.92	0.8	0.92	0.66	0	0	0	43.85	42.35	46.36	18.77	19.97	16.09	0	0	0	K08235 xyloglucan:xyloglucosyl transferase [EC:2.4.1.207] | (RefSeq) probable xyloglucan endotransglucosylase/hydrolase protein 32 (A)	unknown [Picea sitchensis]	RecName: Full=Probable xyloglucan endotransglucosylase/hydrolase protein 32; Short=At-XTH32; Short=XTH-32; EC=2.4.1.207; Flags: Precursor;	RecName: Full=Xyloglucan endotransglucosylase/hydrolase {ECO:0000256|RuleBase:RU361120}; EC=2.4.1.207 {ECO:0000256|RuleBase:RU361120};	--	GO:0048046,apoplast; GO:0005618,cell wall; GO:0004553,hydrolase activity, hydrolyzing O-glycosyl compounds; GO:0016762,xyloglucan:xyloglucosyl transferase activity; GO:0042546,cell wall biogenesis; GO:0016998,cell wall macromolecule catabolic process; GO:0071555,cell wall organization; GO:0010411,xyloglucan metabolic process	Glycosyl hydrolases family 16
Cluster-27053.0	FALSE	TRUE	TRUE	0	0.04	0.04	0.02	0.11	0.04	0.78	1.37	0.45	0	2	2	1	5	2	35	61	21	--	--	--	SubName: Full=Uncharacterized protein {ECO:0000313|EnsemblProtists:Phyra79693};	--	--	--
Cluster-27069.0	FALSE	TRUE	FALSE	0	0.2	0.42	0.09	1.01	0.29	1.13	1.83	0.72	0	6.26	14.21	2.83	30.5	9.79	33.85	54.27	22.55	--	uncharacterized protein LOC18426188 isoform X3 [Amborella trichopoda]	--	SubName: Full=Uncharacterized protein {ECO:0000313|EMBL:JAG98953.1};	--	--	Complex 1 protein (LYR family)
Cluster-27075.0	TRUE	FALSE	TRUE	0	0.07	0.13	0.87	0.61	0.8	0.5	0.38	0.23	0	2.9	5.92	40	25.86	38.04	20.91	15.61	10	K13195 cold-inducible RNA-binding protein | (RefSeq) hypothetical protein (A)	single-stranded tg1-3 dna-binding protein [Quercus suber]	RecName: Full=28 kDa ribonucleoprotein, chloroplastic; Short=28RNP;	SubName: Full=Uncharacterized protein {ECO:0000313|EMBL:JAG95384.1};	FOG: RRM domain	GO:0009507,chloroplast; GO:0030529,NA; GO:0003723,RNA binding; GO:0006397,mRNA processing	RNA recognition motif. (a.k.a. RRM, RBD, or RNP domain)
Cluster-27096.0	TRUE	FALSE	FALSE	3.34	1.66	2.33	5.65	6.86	7.86	4.22	3.45	2.96	83.45	43.71	64.97	153.74	171.79	221.55	104.75	85.24	76.85	K21270 (R)-mandelonitrile oxidase [EC:1.1.3.49] | (RefSeq) protein HOTHEAD-like (A)	putative oxidoreductase [Taxus baccata]	RecName: Full=Protein HOTHEAD; AltName: Full=Protein ADHESION OF CALYX EDGES; Flags: Precursor;	SubName: Full=Putative oxidoreductase {ECO:0000313|EMBL:AKH04266.1};	Glucose dehydrogenase/choline dehydrogenase/mandelonitrile lyase (GMC oxidoreductase family)	GO:0005576,extracellular region; GO:0050660,flavin adenine dinucleotide binding; GO:0046593,mandelonitrile lyase activity; GO:0016614,oxidoreductase activity, acting on CH-OH group of donors; GO:0007267,cell-cell signaling; GO:0009553,embryo sac development; GO:0010430,fatty acid omega-oxidation	FAD binding domain
Cluster-27110.0	FALSE	TRUE	TRUE	2.34	3.11	2.26	3.14	2.79	3.87	1.01	0.28	0.56	55.32	77.48	59.47	80.43	65.99	102.83	23.56	6.54	13.59	--	--	--	--	--	--	--
Cluster-27111.0	FALSE	TRUE	TRUE	4.67	4.86	5.45	2.89	2.62	4.48	0.65	0.97	0.76	160.15	177.02	209.38	108.62	90.32	174.53	22.43	32.86	27	K09264 MADS-box transcription factor, plant | (RefSeq) AG; floral homeotic protein AGAMOUS (A)	MADS3 protein [Thujopsis dolabrata]	RecName: Full=Floral homeotic protein AGAMOUS; AltName: Full=pMADS3;	SubName: Full=MADS3 protein {ECO:0000313|EMBL:ADY03123.1};	MADS box transcription factor	GO:0005634,nucleus; GO:0003700,DNA-binding transcription factor activity; GO:0046983,protein dimerization activity; GO:0000977,RNA polymerase II regulatory region sequence-specific DNA binding; GO:0045944,positive regulation of transcription by RNA polymerase II; GO:0006351,transcription, DNA-templated	K-box region
Cluster-27127.0	FALSE	TRUE	TRUE	11.51	9.09	6.45	8.94	11.21	9.23	32.71	24.28	32.1	18	12	9	12	15	13	41	36	45.92	--	--	--	--	--	--	--
Cluster-27130.0	FALSE	FALSE	TRUE	1.41	0.84	0.65	1.48	1.32	1.71	0.49	0.24	0.27	35	22	18	40	33	48	12	6	7	K06892 feruloyl-CoA ortho-hydroxylase [EC:1.14.11.-] | (RefSeq) 2-oxoglutarate (2OG) and Fe(II)-dependent oxygenase superfamily protein (A)	flavonol synthase/flavanone 3-hydroxylase-like [Asparagus officinalis]	RecName: Full=Feruloyl CoA ortho-hydroxylase 2; EC=1.14.11.-;	SubName: Full=Uncharacterized protein {ECO:0000313|EMBL:ABK23713.1};	Iron/ascorbate family oxidoreductases	GO:0051213,dioxygenase activity; GO:0046872,metal ion binding	non-haem dioxygenase in morphine synthesis N-terminal
Cluster-27132.0	FALSE	TRUE	FALSE	3.17	3.78	3.53	2.26	2.3	2.03	1.33	1.11	1.68	166.83	211.7	208.89	130.76	121.86	121.43	69.9	57.65	92.06	K17964 leucine-rich PPR motif-containing protein, mitochondrial | (RefSeq) hypothetical protein (A)	unknown [Picea sitchensis]	RecName: Full=Pentatricopeptide repeat-containing protein At5g39710; AltName: Full=Protein EMBRYO DEFECTIVE 2745;	SubName: Full=TSA: Wollemia nobilis Ref_Wollemi_Transcript_15774_1779 transcribed RNA sequence {ECO:0000313|EMBL:JAG86367.1};	FOG: PPR repeat	GO:0005739,mitochondrion; GO:0004519,endonuclease activity; GO:0003723,RNA binding; GO:0009451,RNA modification	Sensor_kinase_SpoOB-type, alpha-helical domain
Cluster-27173.3	FALSE	TRUE	FALSE	0.41	0.69	0.14	0.32	1.02	0.51	1.54	1.35	1.35	13	23	5	11	32	18	48	42	44	K20221 importin-4 | (RefSeq) PREDICTED: similar to Zinc finger protein 271 (Zinc finger protein 7) (HZF7) (Zinc finger protein ZNFphex133) (Epstein-Barr virus-induced zinc finger protein) (ZNF-EB) (CT-ZFP48) (Zinc finger protein (A)	zinc finger protein with krab and scan domains 3 [Quercus suber]	RecName: Full=Zinc finger transcription factor YY1 {ECO:0000303|PubMed:22508367}; AltName: Full=Protein YIN YANG 1 {ECO:0000303|PubMed:22508367}; Short=AtYY1 {ECO:0000303|PubMed:22508367};	SubName: Full=Zinc finger protein 551 {ECO:0000313|EMBL:JAT57769.1};	FOG: Zn-finger	GO:0005634,nucleus; GO:0046872,metal ion binding; GO:0043565,sequence-specific DNA binding; GO:0009738,abscisic acid-activated signaling pathway; GO:0006952,defense response; GO:0009788,negative regulation of abscisic acid-activated signaling pathway; GO:0045892,negative regulation of transcription, DNA-templated; GO:0045893,positive regulation of transcription, DNA-templated; GO:1900150,regulati…	zinc-finger C2H2-type
Cluster-27192.0	FALSE	TRUE	TRUE	0.64	0.26	0.45	0	0	0	1.91	2.43	1.92	10.82	4.56	8.49	0	0	0	31.92	40.75	33.68	--	--	--	--	--	--	--
Cluster-27193.0	TRUE	TRUE	FALSE	1.52	2.94	3.06	0.73	0.36	1.24	0.19	0	0.54	40	82	90	21	9.63	37	4.85	0	14.7	K08235 xyloglucan:xyloglucosyl transferase [EC:2.4.1.207] | (RefSeq) probable xyloglucan endotransglucosylase/hydrolase protein 26 (A)	probable xyloglucan endotransglucosylase/hydrolase protein 26 [Asparagus officinalis]	RecName: Full=Probable xyloglucan endotransglucosylase/hydrolase protein 12; Short=At-XTH12; Short=XTH-12; EC=2.4.1.207; Flags: Precursor;	RecName: Full=Xyloglucan endotransglucosylase/hydrolase {ECO:0000256|RuleBase:RU361120}; EC=2.4.1.207 {ECO:0000256|RuleBase:RU361120};	--	GO:0048046,apoplast; GO:0005618,cell wall; GO:0005737,cytoplasm; GO:0004553,hydrolase activity, hydrolyzing O-glycosyl compounds; GO:0016762,xyloglucan:xyloglucosyl transferase activity; GO:0042546,cell wall biogenesis; GO:0071555,cell wall organization; GO:0010411,xyloglucan metabolic process	Xyloglucan endo-transglycosylase (XET) C-terminus
Cluster-27194.0	FALSE	TRUE	FALSE	0.63	1.2	1.42	1.45	1.57	1.74	2.35	3.42	3.09	10	20	25	25	25	31	37	54	51	K03949 NADH dehydrogenase (ubiquinone) 1 alpha subcomplex subunit 5 | (RefSeq) NADH-ubiquinone oxidoreductase 29.9 kDa subunit, mitochondrial-like (A)	nadh-ubiquinone oxidoreductase 29.9 kda subunit, mitochondrial [Quercus suber]	--	SubName: Full=NADH dehydrogenase [ubiquinone] 1 alpha subcomplex subunit 5 {ECO:0000313|EMBL:JAT40411.1}; Flags: Fragment;	NADH:ubiquinone oxidoreductase, NDUFA5/B13 subunit	GO:0005743,mitochondrial inner membrane; GO:0016651,oxidoreductase activity, acting on NAD(P)H; GO:0022904,respiratory electron transport chain	ETC complex I subunit conserved region
Cluster-27218.0	FALSE	TRUE	FALSE	1.76	1.67	0.89	0.79	0.76	1	0.77	0.2	0.35	44.12	44.4	24.82	21.65	19.21	28.33	19.2	4.87	9.12	--	--	--	SubName: Full=Uncharacterized protein {ECO:0000313|EMBL:JAG98146.1};	--	GO:0016021,integral component of membrane	--
Cluster-27237.0	FALSE	TRUE	TRUE	0.45	0.48	0.38	0.74	0.72	0.34	1.42	1.66	1.28	19.45	22	18.29	35.12	31.32	16.55	61.65	71.59	57.89	--	xylan 1,4-beta-xylosidase [Ostreococcus tauri]	--	SubName: Full=Xylan 1,4-beta-xylosidase {ECO:0000313|EMBL:OUS44533.1};	--	GO:0004553,hydrolase activity, hydrolyzing O-glycosyl compounds; GO:0005975,carbohydrate metabolic process	Beta xylosidase C-terminal Concanavalin A-like domain
Cluster-27251.2	FALSE	FALSE	TRUE	0.3	0.49	0	0.12	0.29	0.42	0.92	1.14	0.46	12.11	21.24	0	5.19	11.78	19.31	37.6	46	19.52	--	--	--	--	--	--	--
Cluster-27251.4	TRUE	TRUE	FALSE	1.56	1.8	1.34	0.61	0.41	0.55	0.35	0.79	0.6	38.27	46.47	36.61	16.14	10.02	15.3	8.51	19.25	15.36	--	--	--	--	--	--	--
Cluster-27304.0	TRUE	TRUE	FALSE	2.68	2.55	1.8	0	0	0	0	0.76	0.68	32.14	31.59	23.53	0	0	0	0	8.94	8.29	--	--	--	--	--	--	--
Cluster-27313.0	TRUE	TRUE	FALSE	1.81	2.12	2.14	0.07	0.15	0.13	0.05	0	0	48.88	60.72	64.62	2	4.04	4	1.48	0	0	K00384 thioredoxin reductase (NADPH) [EC:1.8.1.9] | (RefSeq) thioredoxin reductase NTRB-like (A)	Thioredoxin-disulfide reductase [Zostera marina]	RecName: Full=Thioredoxin reductase 2; EC=1.8.1.9; AltName: Full=NADPH-dependent thioredoxin reductase 2; Short=NTR2; AltName: Full=NADPH-dependent thioredoxin reductase A; Short=AtNTRA;	RecName: Full=Thioredoxin reductase {ECO:0000256|RuleBase:RU003881}; EC=1.8.1.9 {ECO:0000256|RuleBase:RU003881};	Thioredoxin reductase	GO:0005759,mitochondrial matrix; GO:0004791,thioredoxin-disulfide reductase activity; GO:0019430,removal of superoxide radicals	FAD binding domain
Cluster-27347.0	TRUE	TRUE	FALSE	3.69	3.24	1.42	0	0.17	0.39	0.88	0.17	0.84	43	39	18	0	2	5	10	2	10	K00432 glutathione peroxidase [EC:1.11.1.9] | (RefSeq) gpx2; glutathione peroxidase (A)	glutathione peroxidase [Triticum aestivum]	RecName: Full=Probable phospholipid hydroperoxide glutathione peroxidase; Short=PHGPx; EC=1.11.1.12;	RecName: Full=Glutathione peroxidase {ECO:0000256|RuleBase:RU000499};	Glutathione peroxidase	GO:0005737,cytoplasm; GO:0004602,glutathione peroxidase activity; GO:0047066,phospholipid-hydroperoxide glutathione peroxidase activity; GO:0006979,response to oxidative stress	Redoxin
Cluster-27379.2	TRUE	TRUE	FALSE	1.66	1.68	2.33	0.16	0.15	0	0.09	0.15	0	34	36.08	52.84	3.46	3.09	0	1.74	3	0	K09841 xanthoxin dehydrogenase [EC:1.1.1.288] | (RefSeq) ABA2; short chain alcohol dehydrogenase (A)	unknown [Picea sitchensis]	RecName: Full=Secoisolariciresinol dehydrogenase; EC=1.1.1.331; Flags: Fragment;	SubName: Full=Uncharacterized protein {ECO:0000313|EMBL:ABK24336.1};	Reductases with broad range of substrate specificities	GO:0016491,oxidoreductase activity	KR domain
Cluster-27392.0	FALSE	FALSE	TRUE	0.04	0	0.11	0	0	0	0	0.65	0.76	2.67	0	9	0	0	0	0	47	58	--	--	--	--	--	--	--
Cluster-27414.0	FALSE	TRUE	TRUE	3.78	3.79	4	3.13	2.66	3.16	0.12	0.31	0	180.62	192.95	214.69	164.31	128.31	172	5.79	14.62	0	K05909 laccase [EC:1.10.3.2] | (RefSeq) laccase-3 (A)	laccase [Picea abies]	RecName: Full=Laccase-12; EC=1.10.3.2; AltName: Full=Benzenediol:oxygen oxidoreductase 12; AltName: Full=Diphenol oxidase 12; AltName: Full=Urishiol oxidase 12; Flags: Precursor;	RecName: Full=Laccase {ECO:0000256|RuleBase:RU361119}; EC=1.10.3.2 {ECO:0000256|RuleBase:RU361119}; AltName: Full=Benzenediol:oxygen oxidoreductase {ECO:0000256|RuleBase:RU361119}; AltName: Full=Diphenol oxidase {ECO:0000256|RuleBase:RU361119}; AltName: Full=Urishiol oxidase {ECO:0000256|RuleBase:RU361119};	Multicopper oxidases	GO:0048046,apoplast; GO:0005507,copper ion binding; GO:0052716,hydroquinone:oxygen oxidoreductase activity; GO:0016722,oxidoreductase activity, oxidizing metal ions; GO:0046274,lignin catabolic process	Multicopper oxidase
Cluster-27428.0	TRUE	TRUE	FALSE	2.02	1.48	1.88	0.37	0.86	0.54	0	0	0.18	67.61	52.67	70.72	13.5	28.97	20.42	0	0	6.32	K00975 glucose-1-phosphate adenylyltransferase [EC:2.7.7.27] | (RefSeq) glucose-1-phosphate adenylyltransferase large subunit 3, chloroplastic/amyloplastic-like (A)	unknown [Picea sitchensis]	RecName: Full=Glucose-1-phosphate adenylyltransferase large subunit 1, chloroplastic; EC=2.7.7.27; AltName: Full=ADP-glucose pyrophosphorylase; AltName: Full=ADP-glucose synthase; AltName: Full=AGPase S; AltName: Full=Alpha-D-glucose-1-phosphate adenyl transferase; Flags: Precursor;	RecName: Full=Glucose-1-phosphate adenylyltransferase {ECO:0000256|RuleBase:RU362093}; EC=2.7.7.27 {ECO:0000256|RuleBase:RU362093}; AltName: Full=ADP-glucose pyrophosphorylase {ECO:0000256|RuleBase:RU362093};	GDP-mannose pyrophosphorylase/mannose-1-phosphate guanylyltransferase	GO:0009507,chloroplast; GO:0009941,chloroplast envelope; GO:0009570,chloroplast stroma; GO:0005524,ATP binding; GO:0008878,glucose-1-phosphate adenylyltransferase activity; GO:0005978,glycogen biosynthetic process; GO:0019252,starch biosynthetic process	Nucleotidyl transferase
Cluster-2745.0	FALSE	TRUE	FALSE	4.91	5.44	5.18	2.71	3.44	2.92	2.51	2.59	2.06	201	237	238	122	142	136	103	105	88	--	hypothetical protein AMTR_s00016p00259380 [Amborella trichopoda]	--	SubName: Full=Uncharacterized protein {ECO:0000313|EMBL:ERN06452.1};	--	--	Domain of unknown function (DUF4228)
Cluster-27479.0	TRUE	FALSE	TRUE	0.67	0.08	0.23	1.57	2.53	2.64	0.68	0.76	0.41	8	1	3	20.08	30	35	8	9	5	K02922 large subunit ribosomal protein L37e | (RefSeq) ribosomal protein L37 component of cytosolic 80S ribosome and 60S large subunit (A)	60s ribosomal protein l37 [Quercus suber]	RecName: Full=60S ribosomal protein L37-2;	RecName: Full=Ribosomal protein L37 {ECO:0000256|RuleBase:RU000576};	60S ribosomal protein L37	GO:0022625,cytosolic large ribosomal subunit; GO:0022626,cytosolic ribosome; GO:0046872,metal ion binding; GO:0003723,RNA binding; GO:0019843,rRNA binding; GO:0003735,structural constituent of ribosome; GO:0006412,translation	Ribosomal protein L37e
Cluster-27481.0	TRUE	FALSE	TRUE	0.03	0.06	0.23	0.32	1.19	1	0.03	0.29	0.06	1	2	8	11	38	36	1	9	2	--	unknown [Zea mays]	--	SubName: Full=Uncharacterized protein {ECO:0000313|EMBL:ACF79110.1};	--	--	--
Cluster-27517.0	TRUE	TRUE	FALSE	0.64	0.88	0.21	0	0.12	0	0.08	0	0	33.54	49.07	12.42	0	6.34	0	4.03	0	0	K19041 E3 ubiquitin-protein ligase RNF38/44 [EC:2.3.2.27] | (RefSeq) RING-H2 finger protein ATL65-like (A)	PREDICTED: RING-H2 finger protein ATL65 isoform X2 [Citrus sinensis]	RecName: Full=RING-H2 finger protein ATL65; EC=2.3.2.27 {ECO:0000305}; AltName: Full=RING-type E3 ubiquitin transferase ATL65 {ECO:0000305};	SubName: Full=Uncharacterized protein {ECO:0000313|EMBL:JAG94032.1};	FOG: Predicted E3 ubiquitin ligase	GO:0016021,integral component of membrane; GO:0046872,metal ion binding; GO:0061630,ubiquitin protein ligase activity; GO:0043161,proteasome-mediated ubiquitin-dependent protein catabolic process	Prokaryotic RING finger family 1
Cluster-2753.0	TRUE	TRUE	FALSE	0.97	1.49	1.26	0.39	0.47	0.58	0.17	0.24	0.31	45.42	74.34	66.61	20	22	31	8	11.36	15	K10526 OPC-8:0 CoA ligase 1 [EC:6.2.1.-] | (RefSeq) 4-coumarate--CoA ligase-like 5 (A)	phenylalanoyl CoA ligase [Taxus baccata]	RecName: Full=4-coumarate--CoA ligase-like 5; EC=6.2.1.-; AltName: Full=4-coumarate--CoA ligase isoform 9; Short=At4CL9; AltName: Full=Peroxisomal OPC-8:0-CoA ligase 1;	SubName: Full=Phenylalanoyl CoA ligase {ECO:0000313|EMBL:AKA59704.1};	Acyl-CoA synthetase	GO:0005777,peroxisome; GO:0005524,ATP binding; GO:0016874,ligase activity; GO:0009695,jasmonic acid biosynthetic process; GO:0009611,response to wounding	AMP-binding enzyme C-terminal domain
Cluster-2755.0	FALSE	TRUE	FALSE	0.94	1.75	1.47	1.07	1.68	2.43	1.86	3.87	2.94	18	35	31	22	32	52	35	73	58	K00759 adenine phosphoribosyltransferase [EC:2.4.2.7] | (RefSeq) adenine phosphoribosyltransferase-like (A)	adenine phosphoribosyltransferase [Quercus suber]	RecName: Full=Adenine phosphoribosyltransferase 1; Short=APRT 1; EC=2.4.2.7;	SubName: Full=Predicted protein {ECO:0000313|EMBL:BAJ94919.1};	Adenine phosphoribosyl transferases	GO:0005737,cytoplasm; GO:0003999,adenine phosphoribosyltransferase activity; GO:0006168,adenine salvage; GO:0044209,AMP salvage; GO:0006166,purine ribonucleoside salvage	Uracil phosphoribosyltransferase
Cluster-27551.6	TRUE	TRUE	FALSE	0.6	1.36	1.29	0.18	0.33	0.16	0.12	0	0	20.98	50.66	50.41	6.83	11.58	6.16	4.04	0	0	--	--	--	--	--	--	--
Cluster-27555.0	FALSE	FALSE	TRUE	0.58	1.29	1.36	0.98	1.57	1.77	0.49	0.27	0.21	13	30.62	34	24	35.43	45	11	5.93	5	K00128 aldehyde dehydrogenase (NAD+) [EC:1.2.1.3] | (RefSeq) aldehyde dehydrogenase (A)	aldehyde dehydrogenase 2F1 [Syntrichia caninervis]	RecName: Full=Aldehyde dehydrogenase family 2 member B7, mitochondrial; Short=ALDH2b; EC=1.2.1.3; Flags: Precursor;	SubName: Full=Aldehyde dehydrogenase 2F1 {ECO:0000313|EMBL:AUF72237.1};	Aldehyde dehydrogenase	GO:0005759,mitochondrial matrix; GO:0004029,aldehyde dehydrogenase (NAD) activity	Aldehyde dehydrogenase family
Cluster-2756.0	TRUE	TRUE	FALSE	0.74	0.61	0.78	1.71	2.18	1.82	3.37	4.27	2.98	23	20	27	58	68	64	104	131	96	K11294 nucleolin | (RefSeq) hypothetical protein (A)	nuclear localization sequence-binding protein [Quercus suber]	RecName: Full=28 kDa ribonucleoprotein, chloroplastic; Short=28RNP;	SubName: Full=Predicted protein {ECO:0000313|EMBL:EDQ67892.1}; Flags: Fragment;	Nuclear localization sequence binding protein	GO:0009507,chloroplast; GO:0030529,NA; GO:0003723,RNA binding; GO:0006397,mRNA processing	Occluded RNA-recognition motif
Cluster-27563.0	FALSE	TRUE	TRUE	0	0.15	0.06	0.29	0.39	0.32	1.33	1.28	1.48	0	5	2	9.65	12	11	40.55	38.77	46.87	--	--	--	--	--	--	--
Cluster-27609.0	TRUE	FALSE	TRUE	0	0.09	0	0.55	0.54	0.51	0	0	0	0	10.75	0	67.86	60.58	65.4	0	0	0	K06694 26S proteasome non-ATPase regulatory subunit 10 | (RefSeq) 26S proteasome non-ATPase regulatory subunit 10 (A)	hypothetical protein KFL_000130240 [Klebsormidium nitens]	RecName: Full=Putative E3 ubiquitin-protein ligase XBAT31; EC=2.3.2.27; AltName: Full=Ankyrin repeat domain and RING finger-containing protein XBAT31; AltName: Full=Protein XB3 homolog 1; AltName: Full=RING-type E3 ubiquitin transferase XB31;	SubName: Full=TSA: Wollemia nobilis Ref_Wollemi_Transcript_12548_4890 transcribed RNA sequence {ECO:0000313|EMBL:JAG87425.1}; SubName: Full=TSA: Wollemia nobilis Ref_Wollemi_Transcript_12550_4878 transcribed RNA sequence {ECO:0000313|EMBL:JAG87423.1};	26S proteasome regulatory complex, subunit PSMD10	GO:0046872,metal ion binding; GO:0016740,transferase activity; GO:0016567,protein ubiquitination	KAP family P-loop domain
Cluster-27653.0	FALSE	TRUE	TRUE	0.32	0.41	0.24	0.36	0.61	0.69	1.1	1.43	1.01	13	18	11	16	25	32	45	58	43	K13344 peroxin-13 | (RefSeq) LOW QUALITY PROTEIN: peroxisomal membrane protein PEX13-like (A)	peroxisomal membrane protein pas20 [Quercus suber]	--	--	Peroxisomal biogenesis protein peroxin	--	Variant SH3 domain
Cluster-2769.0	FALSE	TRUE	TRUE	3.82	3.7	3.55	2.86	2.85	3.78	6.8	9.52	6.61	50	50.29	51	40	37	55	87	123	89	K04733 interleukin-1 receptor-associated kinase 4 [EC:2.7.11.1] | (RefSeq) uncharacterized protein LOC100501207 isoform X1 (A)	unknown [Picea sitchensis]	RecName: Full=LOB domain-containing protein 1; AltName: Full=ASYMMETRIC LEAVES 2-like protein 8; Short=AS2-like protein 8;	SubName: Full=Uncharacterized protein {ECO:0000313|EMBL:ABR17444.1};	--	GO:0005739,mitochondrion	Coiled-coil N-terminus of cGMP-dependent protein kinase
Cluster-27702.0	FALSE	TRUE	FALSE	0.43	0.7	0.63	0.36	0.08	0.14	0	0.1	0.08	21.51	37.38	35.64	19.76	3.87	8.08	0	5	4	K22038 volume-regulated anion channel | (RefSeq) TMV resistance protein N-like (A)	unknown [Picea sitchensis]	RecName: Full=TMV resistance protein N;	SubName: Full=Uncharacterized protein {ECO:0000313|EMBL:ABR18194.1};	--	GO:0005737,cytoplasm; GO:0043531,ADP binding; GO:0005524,ATP binding; GO:0009626,plant-type hypersensitive response; GO:0007165,signal transduction	Plasmid SOS inhibition protein (PsiB)
Cluster-27752.0	FALSE	TRUE	TRUE	1.72	1.82	1.23	3.43	2.91	2.81	0.49	0.43	0.27	156.96	177.29	126.25	345.28	268.45	293.39	44.91	39.11	25.58	K13420 LRR receptor-like serine/threonine-protein kinase FLS2 [EC:2.7.11.1] | (RefSeq) LRR receptor-like serine/threonine-protein kinase FLS2 (A)	leucine-rich repeat receptor protein kinase ems1 [Quercus suber]	RecName: Full=Receptor-like protein EIX1 {ECO:0000305}; AltName: Full=EIX receptor 1 {ECO:0000312|EMBL:AAR28377.1}; Flags: Precursor;	SubName: Full=Uncharacterized protein {ECO:0000313|EMBL:KDP35942.1};	FOG: Leucine rich repeat	GO:0016021,integral component of membrane; GO:0005886,plasma membrane; GO:0050832,defense response to fungus	Leucine rich repeat N-terminal domain
Cluster-27752.1	TRUE	FALSE	TRUE	0.89	0.64	1.82	0	0	0	0.42	0.41	0.78	81.27	62.94	187.82	0	0	0	38.94	37.32	74.42	K13415 protein brassinosteroid insensitive 1 [EC:2.7.10.1 2.7.11.1] | (RefSeq) protein BRASSINOSTEROID INSENSITIVE 1 isoform X1 (A)	leucine-rich repeat receptor protein kinase ems1 [Quercus suber]	RecName: Full=Receptor-like protein EIX1 {ECO:0000305}; AltName: Full=EIX receptor 1 {ECO:0000312|EMBL:AAR28377.1}; Flags: Precursor;	SubName: Full=Uncharacterized protein {ECO:0000313|EMBL:KDP35942.1};	FOG: Leucine rich repeat	GO:0016021,integral component of membrane; GO:0005886,plasma membrane; GO:0050832,defense response to fungus	Leucine rich repeat N-terminal domain
Cluster-27752.2	FALSE	FALSE	TRUE	0	0.21	0.01	0.48	0.54	0.75	0.08	0.04	0	0	21.51	0.99	52.14	52.99	83.38	8.22	4.11	0	K13415 protein brassinosteroid insensitive 1 [EC:2.7.10.1 2.7.11.1] | (RefSeq) protein BRASSINOSTEROID INSENSITIVE 1 isoform X1 (A)	leucine-rich repeat receptor protein kinase ems1 [Quercus suber]	RecName: Full=Receptor-like protein EIX1 {ECO:0000305}; AltName: Full=EIX receptor 1 {ECO:0000312|EMBL:AAR28377.1}; Flags: Precursor;	SubName: Full=Uncharacterized protein {ECO:0000313|EMBL:KDP35942.1};	FOG: Leucine rich repeat	GO:0016021,integral component of membrane; GO:0005886,plasma membrane; GO:0050832,defense response to fungus	Leucine rich repeat N-terminal domain
Cluster-27754.1	FALSE	TRUE	FALSE	0.32	0.15	0.29	0.29	0.5	0.42	1.03	0.96	0.3	16	7.83	16	16	25	24	51	47	15.79	K17261 adenylyl cyclase-associated protein | (RefSeq) adenylyl cyclase-associated protein-like (A)	adenylyl cyclase-associated protein [Quercus suber]	RecName: Full=Cyclase-associated protein 1; Short=AtCAP1; AltName: Full=Adenylyl cyclase-associated protein;	RecName: Full=Adenylyl cyclase-associated protein {ECO:0000256|RuleBase:RU000647};	Adenylate cyclase-associated protein (CAP/Srv2p)	GO:0030864,cortical actin cytoskeleton; GO:0005829,cytosol; GO:0003779,actin binding; GO:0008179,adenylate cyclase binding; GO:0030036,actin cytoskeleton organization; GO:0008154,actin polymerization or depolymerization; GO:0007163,establishment or maintenance of cell polarity; GO:0045761,regulation of adenylate cyclase activity; GO:0007165,signal transduction; GO:0009826,unidimensional cell grow…	Adenylate cyclase associated (CAP) N terminal
Cluster-27755.0	TRUE	TRUE	FALSE	0.1	0.3	0.16	0.52	0.52	0.46	0.82	0.62	0.76	9	28	16	50	46	46	72	54.01	70	K17987 next to BRCA1 gene 1 protein | (RefSeq) protein NBR1 homolog (A)	zz-type zinc finger-containing protein p35g2.11c [Quercus suber]	RecName: Full=Protein NBR1 homolog {ECO:0000305}; Short=AtNBR1 {ECO:0000303|PubMed:21606687}; AltName: Full=At4g24690 {ECO:0000312|EMBL:AAP37784.1};	SubName: Full=Next to BRCA1 gene 1 protein {ECO:0000313|EMBL:JAT53267.1};	Uncharacterized conserved protein, contains ZZ-type Zn-finger	GO:0005737,cytoplasm; GO:0005773,vacuole; GO:0043130,ubiquitin binding; GO:0008270,zinc ion binding; GO:0016236,macroautophagy; GO:0051258,protein polymerization; GO:0015031,protein transport	Zinc finger, ZZ type
Cluster-27757.0	TRUE	TRUE	FALSE	0.38	0.13	0.44	1.27	1.24	1.28	2.17	1.68	2.14	13	4.83	17	48	43	50	75	57.61	77	K01381 saccharopepsin [EC:3.4.23.25] | (RefSeq) vacuolar protease A-like (A)	vacuolar protease a [Quercus suber]	RecName: Full=Aspartic proteinase A1; EC=3.4.23.-; Flags: Precursor;	SubName: Full=Uncharacterized protein {ECO:0000313|EMBL:JAG95014.1};	Aspartyl protease	GO:0005829,cytosol; GO:0009506,plasmodesma; GO:0005773,vacuole; GO:0004190,aspartic-type endopeptidase activity; GO:0004175,endopeptidase activity; GO:0006629,lipid metabolic process; GO:0030163,protein catabolic process; GO:0006508,proteolysis; GO:0009735,response to cytokinin; GO:0009651,response to salt stress	gag-polyprotein putative aspartyl protease
Cluster-27772.0	TRUE	TRUE	FALSE	0.42	0.61	0.72	0.08	0.28	0.09	0	0.06	0	21.61	33.54	41.92	4.44	14.62	5.09	0	3.23	0	--	--	--	--	--	--	--
Cluster-27811.0	TRUE	FALSE	TRUE	0.59	0.28	0.27	1.42	3.71	2.36	0.72	0.53	0.74	10	5	5	26	63	45	12	9	13	K02873 large subunit ribosomal protein L13e | (RefSeq) 60S ribosomal protein L13-A-like (A)	60s ribosomal protein l13 [Quercus suber]	RecName: Full=60S ribosomal protein L13-3;	RecName: Full=60S ribosomal protein L13 {ECO:0000256|RuleBase:RU000572};	60S Ribosomal protein L13	GO:0022625,cytosolic large ribosomal subunit; GO:0022626,cytosolic ribosome; GO:0016020,membrane; GO:0003723,RNA binding; GO:0003735,structural constituent of ribosome; GO:0006412,translation	Ribosomal protein L13e
Cluster-27828.0	FALSE	TRUE	FALSE	0.58	0.47	0.24	0.48	0.4	0.25	0.11	0	0.1	37.49	32.66	17.59	34.2	26	18.37	7	0	7	K14494 DELLA protein | (RefSeq) DELLA protein GAI1 (A)	DPL [Pinus tabuliformis]	RecName: Full=DELLA protein GAI1; AltName: Full=Gibberellic acid-insensitive mutant protein 1; AltName: Full=VvGAI1;	SubName: Full=DPL {ECO:0000313|EMBL:AHW42471.1};	--	GO:0005634,nucleus; GO:0000989,NA; GO:0009740,gibberellic acid mediated signaling pathway; GO:0006355,regulation of transcription, DNA-templated; GO:0006351,transcription, DNA-templated	GRAS domain family
Cluster-27873.0	TRUE	FALSE	FALSE	0.12	0.07	0.05	0.7	0.86	0.42	0.51	0.74	0.51	6	4	3	39	44	24	26	37	27	--	siderophore iron transporter mirb [Quercus suber]	--	SubName: Full=Predicted protein {ECO:0000313|EMBL:BAK05769.1};	Predicted transporter (major facilitator superfamily)	GO:0016021,integral component of membrane; GO:0055085,transmembrane transport	Fungal trichothecene efflux pump (TRI12)
Cluster-27876.0	FALSE	TRUE	TRUE	0.22	0.43	0.07	0.49	0.13	0.45	1.22	1.2	0.78	8	17	3	20	5	19	45	44	30	K15114 mitochondrial ornithine carrier protein | (RefSeq) amino-acid transporter arg-13-like (A)	amino-acid transporter arg-13 [Quercus suber]	RecName: Full=Mitochondrial carnitine/acylcarnitine carrier-like protein; AltName: Full=Carnitine/acylcarnitine translocase-like protein; Short=CAC-like protein; AltName: Full=Protein A BOUT DE SOUFFLE;	SubName: Full=Mitochondrial substrate carrier family protein S {ECO:0000313|EMBL:OLQ08115.1};	Mitochondrial carnitine-acylcarnitine carrier protein	GO:0009507,chloroplast; GO:0016021,integral component of membrane; GO:0005743,mitochondrial inner membrane; GO:0005739,mitochondrion; GO:0009536,plastid; GO:0000064,L-ornithine transmembrane transporter activity; GO:0000066,NA; GO:0006839,mitochondrial transport	Mitochondrial carrier protein
Cluster-27884.0	TRUE	TRUE	FALSE	5.64	6.18	6.51	0.57	1.03	0.73	0	0.1	0.49	56	63	70	6	10	8	0	1	5	K13691 pathogen-inducible salicylic acid glucosyltransferase [EC:2.4.1.-] | (RefSeq) UDP-glycosyltransferase 74F2-like (A)	unknown [Picea sitchensis]	RecName: Full=UDP-glycosyltransferase 74E2; EC=2.4.1.-;	RecName: Full=Glycosyltransferase {ECO:0000256|RuleBase:RU362057}; EC=2.4.1.- {ECO:0000256|RuleBase:RU362057};	UDP-glucuronosyl and UDP-glucosyl transferase	GO:0043231,intracellular membrane-bounded organelle; GO:0052638,indole-3-butyrate beta-glucosyltransferase activity; GO:0080043,quercetin 3-O-glucosyltransferase activity; GO:0080044,quercetin 7-O-glucosyltransferase activity; GO:0035251,UDP-glucosyltransferase activity; GO:0071475,cellular hyperosmotic salinity response; GO:0071215,cellular response to abscisic acid stimulus; GO:0070301,cellular…	UDP-glucoronosyl and UDP-glucosyl transferase
Cluster-2789.0	FALSE	FALSE	TRUE	0.93	0.6	0	0.86	1.03	0.74	2.76	2.99	2.34	34.05	23.43	0	34.4	37.71	30.49	100.77	108.27	89.09	--	unknown [Picea sitchensis]	--	SubName: Full=Uncharacterized protein {ECO:0000313|EMBL:ABR16502.1};	--	--	--
Cluster-27915.1	FALSE	TRUE	TRUE	0.5	0	0.52	0.53	1.11	0.75	2.36	1.89	1.81	19.8	0	23.24	23.3	44.68	34.15	94.24	74.83	75.4	K16938 septin 3/9/12 | (RefSeq) septin homolog spn2-like (A)	septin like spn2 [Quercus suber]	--	SubName: Full=Septin spn2 {ECO:0000313|EMBL:JAT67860.1};	Septin CDC10 and related P-loop GTPases	GO:0005525,GTP binding	AAA domain
Cluster-27932.0	TRUE	TRUE	FALSE	4.6	2.87	4.03	1.16	1.93	1.47	0.97	2.55	1.36	81.77	53.56	79.22	22.25	34.26	29.32	17	44.79	25.01	--	--	--	--	--	--	Fungal Zn(2)-Cys(6) binuclear cluster domain
Cluster-27942.0	FALSE	TRUE	TRUE	0	0	0	0	0	0	1.89	1.95	0.82	0	0	0	0	0	0	75.29	76.96	34.16	K19613 leucine-rich repeat protein SHOC2 | (RefSeq) putative disease resistance protein RGA4 (A)	NBS, partial [Pinus taeda]	RecName: Full=Disease resistance protein TAO1 {ECO:0000305}; AltName: Full=Protein TARGET OF AVRB OPERATION 1 {ECO:0000303|PubMed:18424557};	SubName: Full=Putative serine/threonine-protein kinase WNK6 {ECO:0000313|EMBL:JAU42286.1}; Flags: Fragment;	--	GO:0043531,ADP binding; GO:0005524,ATP binding; GO:0042742,defense response to bacterium; GO:0009816,defense response to bacterium, incompatible interaction; GO:0007165,signal transduction	Leucine Rich Repeat
Cluster-27958.0	TRUE	TRUE	FALSE	0.2	0.82	0.61	0.21	0.12	0.11	0	0	0.09	14.55	64.43	50.58	17.28	8.62	9.3	0	0	6.86	K17964 leucine-rich PPR motif-containing protein, mitochondrial | (RefSeq) pentatricopeptide repeat-containing protein At1g79540 (A)	Pentatricopeptide repeat [Macleaya cordata]	RecName: Full=Putative pentatricopeptide repeat-containing protein At5g43820;	SubName: Full=Pentatricopeptide repeat {ECO:0000313|EMBL:OVA00632.1};	FOG: PPR repeat	GO:0043231,intracellular membrane-bounded organelle; GO:0004519,endonuclease activity; GO:0003723,RNA binding; GO:0009451,RNA modification	Mitochondrial ribonuclease P subunit (RPM2)
Cluster-27991.0	FALSE	TRUE	FALSE	2.1	2.29	1.49	1.06	1.25	0.92	0.77	0.63	0.35	48	55.38	37.92	26.32	28.71	23.64	17.55	14.28	8.21	--	unknown [Picea sitchensis]	--	SubName: Full=Uncharacterized protein {ECO:0000313|EMBL:ABK22755.1};	--	--	Zein-binding
Cluster-27994.0	TRUE	FALSE	FALSE	1.95	2.58	1.83	0.99	0.91	1.2	0.95	1.93	1.78	32.1	44.25	33.16	17.47	14.86	21.97	15.4	31.25	30.25	--	--	--	--	--	--	--
Cluster-28007.0	FALSE	TRUE	TRUE	0.25	0	0	0.23	0.32	0.41	1.26	1.24	1.05	14	0	0	14.27	18	26	71	69.11	61.48	--	--	--	--	--	--	--
Cluster-28012.0	FALSE	TRUE	TRUE	0	0.09	0	0.07	0.1	0.17	2.3	2.19	1.68	0	4	0	3	4	8	93	88	71	K01637 isocitrate lyase [EC:4.1.3.1] | (RefSeq) isocitrate lyase-like (A)	isocitrate lyase [Quercus suber]	RecName: Full=Isocitrate lyase {ECO:0000250|UniProtKB:P28297}; Short=ICL {ECO:0000250|UniProtKB:P28297}; EC=4.1.3.1 {ECO:0000250|UniProtKB:P28297}; AltName: Full=Isocitrase {ECO:0000250|UniProtKB:P28297}; AltName: Full=Isocitratsysase {ECO:0000250|UniProtKB:P28297};	RecName: Full=Isocitrate lyase {ECO:0000256|PIRNR:PIRNR001362};	Isocitrate lyase	GO:0009514,glyoxysome; GO:0004451,isocitrate lyase activity; GO:0046872,metal ion binding; GO:0006097,glyoxylate cycle; GO:0006099,tricarboxylic acid cycle	Phosphoenolpyruvate phosphomutase
Cluster-28020.0	FALSE	TRUE	FALSE	0.98	1.37	1.27	0.5	0.7	1.18	0.24	0	0.19	25	37	36	14	18	34	6	0	5	--	--	--	--	--	--	--
Cluster-28050.0	TRUE	FALSE	FALSE	1.18	0.88	0.67	1.78	1.96	1.84	1.62	1.19	2	30.66	24.16	19.48	50.35	51.16	54.14	42	30.61	54	--	--	--	SubName: Full=Uncharacterized protein {ECO:0000313|EMBL:GAV68769.1};	--	--	--
Cluster-28054.0	FALSE	TRUE	TRUE	0.15	0.08	0.25	0.2	0.21	0.22	0.81	1.23	0.7	7.46	4	14.02	11	10.54	12.72	40.13	60.41	36.05	--	riboflavin transporter mch5 [Quercus suber]	--	SubName: Full=Uncharacterized protein {ECO:0000313|EMBL:EKX51425.1, ECO:0000313|EnsemblProtists:EKX51425};	Monocarboxylate transporter	GO:0016021,integral component of membrane; GO:0055085,transmembrane transport	Sugar (and other) transporter
Cluster-28063.1	FALSE	TRUE	TRUE	0.1	0.09	0.15	0.2	0.12	0.15	0.65	0.9	0.76	7	7	12	16	9	12	47	64	57	K11450 lysine-specific histone demethylase 1A [EC:1.-.-.-] | (RefSeq) protein FLOWERING LOCUS D (A)	PREDICTED: protein FLOWERING LOCUS D [Fragaria vesca subsp. vesca]	RecName: Full=Protein FLOWERING LOCUS D; EC=1.-.-.-; AltName: Full=Protein SUPPRESSOR OF OVEREXPRESSED FCA 1;	SubName: Full=TSA: Wollemia nobilis Ref_Wollemi_Transcript_1488_2977 transcribed RNA sequence {ECO:0000313|EMBL:JAG89426.1};	Amine oxidase	GO:0003677,DNA binding; GO:0016491,oxidoreductase activity; GO:0016575,histone deacetylation; GO:0006355,regulation of transcription, DNA-templated; GO:0006351,transcription, DNA-templated; GO:0010228,vegetative to reproductive phase transition of meristem	Flavin containing amine oxidoreductase
Cluster-28065.4	FALSE	TRUE	TRUE	1.38	1.52	1.41	1.26	1.01	0.91	0.46	0.56	0.34	43.99	51.44	50.4	44.18	32.51	33	14.58	17.61	11.38	K22733 magnesium transporter | (RefSeq) hypothetical protein (A)	unknown [Picea sitchensis]	RecName: Full=Pentatricopeptide repeat-containing protein At3g26782, mitochondrial; Flags: Precursor;	SubName: Full=Uncharacterized protein {ECO:0000313|EMBL:ABR17838.1};	FOG: PPR repeat	GO:0043231,intracellular membrane-bounded organelle; GO:0005739,mitochondrion; GO:0004519,endonuclease activity; GO:0003723,RNA binding; GO:0008270,zinc ion binding; GO:0009451,RNA modification	Pentacotripeptide-repeat region of PRORP
Cluster-28077.0	TRUE	TRUE	FALSE	4.37	4.96	3.06	2.08	1.47	0.57	0	0	0	56.22	66.21	43.07	28.65	18.7	8.15	0	0	0	--	--	--	--	--	--	--
Cluster-28085.0	FALSE	TRUE	TRUE	0.9	1.5	0.61	0.98	1.03	1.29	0.11	0	0	47.6	84.61	36.46	56.95	55.06	77.72	6	0	0	K20279 synaptojanin [EC:3.1.3.36] | (RefSeq) type IV inositol polyphosphate 5-phosphatase 7-like (A)	PREDICTED: type I inositol polyphosphate 5-phosphatase 4-like [Gossypium arboreum]	RecName: Full=Type I inositol polyphosphate 5-phosphatase 4 {ECO:0000305}; Short=At5PTase4 {ECO:0000305}; EC=3.1.3.- {ECO:0000305};	SubName: Full=type I inositol polyphosphate 5-phosphatase 4-like {ECO:0000313|RefSeq:XP_016724704.1};	Inositol polyphosphate 5-phosphatase and related proteins	GO:0016787,hydrolase activity; GO:0046856,phosphatidylinositol dephosphorylation	Endonuclease/Exonuclease/phosphatase family
Cluster-281.0	FALSE	TRUE	FALSE	0.76	0.25	0.12	2.93	2.48	1.41	3.06	5.31	4.39	6	2	1	24	19	12	23	41	35	K09569 FK506-binding protein 2 [EC:5.2.1.8] | (RefSeq) FK506-binding protein 2-like (A)	fk506-binding protein 2 [Quercus suber]	RecName: Full=FK506-binding protein 2; EC=5.2.1.8; AltName: Full=15 kDa FKBP; AltName: Full=FKBP-15; AltName: Full=Peptidyl-prolyl cis-trans isomerase; Short=PPIase; AltName: Full=Rotamase; Flags: Precursor;	RecName: Full=Peptidylprolyl isomerase {ECO:0000256|PROSITE-ProRule:PRU00277}; EC=5.2.1.8 {ECO:0000256|PROSITE-ProRule:PRU00277};	FKBP-type peptidyl-prolyl cis-trans isomerase	GO:0005788,endoplasmic reticulum lumen; GO:0003755,peptidyl-prolyl cis-trans isomerase activity	FKBP-type peptidyl-prolyl cis-trans isomerase
Cluster-28100.0	FALSE	TRUE	TRUE	0.43	0.62	0.88	0.51	0.93	0.62	1.78	2.17	1.34	17	26	39	22	37	28	70	85	55	--	n amino acid transport system protein [Quercus suber]	--	SubName: Full=Amino acid transporter, AAAP family {ECO:0000313|EMBL:EME30732.1};	--	GO:0016021,integral component of membrane	Transmembrane amino acid transporter protein
Cluster-28109.0	TRUE	TRUE	FALSE	1.65	1.8	1.61	0.59	0.59	0.64	0.46	0.49	0.43	92	107	101	36	33	41	26	27	25	--	PREDICTED: phytoene dehydrogenase, chloroplastic/chromoplastic [Nelumbo nucifera]	--	SubName: Full=phytoene dehydrogenase, chloroplastic/chromoplastic {ECO:0000313|RefSeq:XP_010245865.1};	--	GO:0016491,oxidoreductase activity	NAD(P)-binding Rossmann-like domain
Cluster-28145.0	TRUE	TRUE	FALSE	0.68	0.41	1.04	0.18	0.09	0.02	0.15	0.03	0.16	30.97	19.91	53.45	9	3.93	1	6.74	1.39	7.45	--	hypothetical protein AXX17_ATUG04680, partial [Arabidopsis thaliana]	--	SubName: Full=Sodium/nucleoside cotransporter {ECO:0000313|EMBL:EOD24761.1};	Concentrative Na+-nucleoside cotransporter CNT1/CNT2	GO:0016021,integral component of membrane; GO:0005337,nucleoside transmembrane transporter activity	Na+ dependent nucleoside transporter N-terminus
Cluster-28156.0	FALSE	TRUE	FALSE	0.02	0.08	0.03	0.24	0.15	0.27	0.42	0.38	0.54	2	10.13	4.14	29.58	16.97	34.07	47.75	42.67	62.62	K14792 rRNA biogenesis protein RRP5 | (RefSeq) rRNA biogenesis protein rrp5-like (A)	rrna biogenesis protein rrp5 [Quercus suber]	RecName: Full=rRNA biogenesis protein RRP5; AltName: Full=Ribosomal RNA-processing protein 5;	SubName: Full=Uncharacterized protein {ECO:0000313|EMBL:EKX47262.1, ECO:0000313|EnsemblProtists:EKX47262};	rRNA processing protein Rrp5	GO:0005730,nucleolus; GO:0005886,plasma membrane; GO:0032040,small-subunit processome; GO:0003723,RNA binding; GO:0009553,embryo sac development; GO:0000466,maturation of 5.8S rRNA from tricistronic rRNA transcript (SSU-rRNA, 5.8S rRNA, LSU-rRNA); GO:0000462,maturation of SSU-rRNA from tricistronic rRNA transcript (SSU-rRNA, 5.8S rRNA, LSU-rRNA); GO:0006397,mRNA processing; GO:0006364,rRNA proces…	RNase II-type exonuclease C-terminal S1 domain
Cluster-28182.0	FALSE	TRUE	FALSE	2.95	2.89	2.42	1.52	2.34	1.15	0.24	0.48	0.98	49.56	50.81	44.82	27.44	39	21.56	4	8	17	K19027 zinc finger FYVE domain-containing protein 26 | (RefSeq) hypothetical protein (A)	unknown [Picea sitchensis]	RecName: Full=Dirigent protein 2; Short=AtDIR2; Flags: Precursor;	RecName: Full=Dirigent protein {ECO:0000256|RuleBase:RU363099};	--	GO:0048046,apoplast; GO:0016853,isomerase activity	Dirigent-like protein
Cluster-28184.0	FALSE	TRUE	TRUE	0.49	0.33	0.37	0.44	0.47	0.43	0.95	1.53	1.22	47	34	40	47	46	47	92	146	123	--	transcriptional regulatory protein sef1 [Quercus suber]	--	--	--	--	Fungal Zn(2)-Cys(6) binuclear cluster domain
Cluster-28192.0	TRUE	TRUE	FALSE	1.96	2.06	2.89	0	0	0	0.22	0.18	0	45	50	74	0	0	0	5	4	0	K09517 DnaJ homolog subfamily B member 11 | (RefSeq) dnaJ protein ERDJ3B (A)	unknown [Picea sitchensis]	RecName: Full=Chaperone protein dnaJ 11, chloroplastic; Short=AtDjC11; Short=AtJ11; Flags: Precursor;	SubName: Full=TSA: Wollemia nobilis Ref_Wollemi_Transcript_3629_826 transcribed RNA sequence {ECO:0000313|EMBL:JAG89164.1};	Molecular chaperone (DnaJ superfamily)	GO:0009507,chloroplast; GO:0009570,chloroplast stroma; GO:0005634,nucleus; GO:0009536,plastid	DnaJ domain
Cluster-28198.0	FALSE	TRUE	TRUE	2.25	0.81	0.77	1.2	0.69	1.34	0	0	0	103.36	39.77	39.87	60.78	32.06	70.09	0	0	0	K09874 aquaporin NIP | (RefSeq) probable aquaporin NIP5-1 (A)	probable aquaporin NIP5-1 [Hevea brasiliensis]	RecName: Full=Probable aquaporin NIP5-1; AltName: Full=NOD26-like intrinsic protein 5-1; Short=AtNIP5;1; AltName: Full=Nodulin-26-like major intrinsic protein 6; Short=NodLikeMip6; Short=Protein NLM6;	SubName: Full=Uncharacterized protein {ECO:0000313|EMBL:KDP25192.1};	Aquaporin (major intrinsic protein family)	GO:0005887,integral component of plasma membrane; GO:0016328,lateral plasma membrane; GO:0005886,plasma membrane; GO:0046715,active borate transmembrane transporter activity; GO:0015105,arsenite transmembrane transporter activity; GO:0015250,water channel activity; GO:0015700,arsenite transport; GO:0046713,borate transport; GO:0080029,cellular response to boron-containing substance levels; GO:004…	Major intrinsic protein
Cluster-28223.0	FALSE	FALSE	TRUE	0	0.22	0.54	0.94	1.29	1.15	0.07	0	0	0	16.71	43.29	72.9	91.74	92.89	4.85	0	0	K00609 aspartate carbamoyltransferase catalytic subunit [EC:2.1.3.2] | (RefSeq) aspartate carbamoyltransferase 2, chloroplastic-like (A)	putative gag-pol polyprotein, partial [Picea abies]	--	SubName: Full=Putative gag-pol polyprotein {ECO:0000313|EMBL:ACA04860.1}; Flags: Fragment;	FOG: Transposon-encoded proteins with TYA, reverse transcriptase, integrase domains in various combinations	--	--
Cluster-28228.0	TRUE	TRUE	TRUE	6.05	8.02	3.47	2	2.45	1.12	0.54	0.27	0.22	91.94	127.09	57.97	32.66	37	19	8	4	3.36	K01166 ribonuclease T2 [EC:3.1.27.1] | (RefSeq) intracellular ribonuclease LX-like (A)	PREDICTED: intracellular ribonuclease LX-like [Nelumbo nucifera]	RecName: Full=Ribonuclease 1; EC=3.1.27.1; Flags: Precursor;	SubName: Full=intracellular ribonuclease LX-like {ECO:0000313|RefSeq:XP_010258336.1};	Ribonuclease, T2 family	GO:0005618,cell wall; GO:0005576,extracellular region; GO:0005886,plasma membrane; GO:0004540,ribonuclease activity; GO:0033897,ribonuclease T2 activity; GO:0003723,RNA binding; GO:0009718,anthocyanin-containing compound biosynthetic process; GO:0016036,cellular response to phosphate starvation; GO:0009611,response to wounding	Ribonuclease T2 family
Cluster-28246.0	TRUE	FALSE	FALSE	1.38	1.68	0.92	0.63	0.68	0.18	0.73	1.43	0.44	67.62	87.94	50.94	34.12	33.66	9.78	35.8	69.45	22.72	K08489 syntaxin 16 | (RefSeq) syntaxin-43 (A)	unknown [Picea sitchensis]	RecName: Full=Syntaxin-41; Short=AtSYP41; Short=AtTLG2a;	SubName: Full=Uncharacterized protein {ECO:0000313|EMBL:ADE76322.1};	SNARE protein TLG2/Syntaxin 16	GO:0016021,integral component of membrane; GO:0031201,SNARE complex; GO:0005802,trans-Golgi network; GO:0005484,SNAP receptor activity; GO:0000149,SNARE binding; GO:0006886,intracellular protein transport; GO:0048278,vesicle docking; GO:0006906,vesicle fusion	Methyl-accepting chemotaxis protein (MCP) signalling domain
Cluster-28341.0	FALSE	TRUE	FALSE	0.63	1.14	0.54	0.44	0.21	0.03	0	0	0	41.11	78.89	39.59	31.34	13.62	2.33	0	0	0	K11594 ATP-dependent RNA helicase DDX3X [EC:3.6.4.13] | (RefSeq) ATP-dependent RNA helicase DED1-like (A)	atp-dependent rna helicase ded1 [Quercus suber]	RecName: Full=DEAD-box ATP-dependent RNA helicase 37; EC=3.6.4.13; AltName: Full=OsPL10a;	SubName: Full=ATP-dependent RNA helicase ded1 {ECO:0000313|EMBL:KUG01383.1};	ATP-dependent RNA helicase	GO:0005737,cytoplasm; GO:0005730,nucleolus; GO:0005524,ATP binding; GO:0004004,ATP-dependent RNA helicase activity; GO:0003723,RNA binding; GO:0010501,RNA secondary structure unwinding	Helicase conserved C-terminal domain
Cluster-28371.0	FALSE	TRUE	FALSE	0.14	0.53	0.25	0.54	0.59	0.86	1.26	1.48	1.31	4	16	8	17	17	28	36	42	39	K00939 adenylate kinase [EC:2.7.4.3] | (RefSeq) GTP:AMP phosphotransferase, mitochondrial-like (A)	gtp:amp phosphotransferase, mitochondrial [Quercus suber]	RecName: Full=Adenylate kinase 4; EC=2.7.4.3; AltName: Full=ATP-AMP transphosphorylase 4; AltName: Full=ATP:AMP phosphotransferase; AltName: Full=Adenylate kinase B; Short=AK B; AltName: Full=Adenylate monophosphate kinase 4;	RecName: Full=GTP:AMP phosphotransferase, mitochondrial {ECO:0000256|HAMAP-Rule:MF_03169}; EC=2.7.4.10 {ECO:0000256|HAMAP-Rule:MF_03169}; AltName: Full=Adenylate kinase 3 {ECO:0000256|HAMAP-Rule:MF_03169}; Short=AK 3 {ECO:0000256|HAMAP-Rule:MF_03169};	Adenylate kinase	GO:0005737,cytoplasm; GO:0004017,adenylate kinase activity; GO:0005524,ATP binding; GO:0006163,purine nucleotide metabolic process	AAA domain
Cluster-28382.0	FALSE	TRUE	TRUE	0.11	0.19	0.08	0.56	0.33	0.43	1.04	1.14	0.7	5	9	3.96	27	14.78	21.28	46	49.87	32.33	K13025 ATP-dependent RNA helicase [EC:3.6.4.13] | (RefSeq) ATP-dependent RNA helicase fal-1 (A)	atp-dependent rna helicase fal1 [Quercus suber]	RecName: Full=Eukaryotic initiation factor 4A-III homolog B {ECO:0000305}; Short=OseIF4AIIIb {ECO:0000303|PubMed:27071313}; Short=eIF-4A-III {ECO:0000305}; Short=eIF4A-III {ECO:0000305}; EC=3.6.4.13 {ECO:0000305}; AltName: Full=DEAD-box ATP-dependent RNA helicase 34 {ECO:0000303|PubMed:27071313}; Short=OsRH34 {ECO:0000303|PubMed:27071313};	SubName: Full=ATP-dependent RNA helicase FAL1 {ECO:0000313|EMBL:JAT42329.1}; Flags: Fragment;	Predicted ATP-dependent RNA helicase FAL1, involved in rRNA maturation, DEAD-box superfamily	GO:0071013,catalytic step 2 spliceosome; GO:0005737,cytoplasm; GO:0005730,nucleolus; GO:0005524,ATP binding; GO:0004004,ATP-dependent RNA helicase activity; GO:0003723,RNA binding; GO:0006397,mRNA processing; GO:0051028,mRNA transport; GO:0000184,nuclear-transcribed mRNA catabolic process, nonsense-mediated decay; GO:0010468,regulation of gene expression; GO:0006417,regulation of translation; GO:…	Type III restriction enzyme, res subunit
Cluster-28387.0	FALSE	TRUE	FALSE	1.45	1.37	0.31	0.1	0.32	0	0	0.04	0	37.27	37.29	8.89	2.92	8.25	0	0	1	0	K00228 coproporphyrinogen III oxidase [EC:1.3.3.3] | (RefSeq) probable oxygen-dependent coproporphyrinogen-III oxidase (A)	oxygen-dependent coproporphyrinogen-iii oxidase [Quercus suber]	RecName: Full=Oxygen-dependent coproporphyrinogen-III oxidase, chloroplastic; Short=Coprogen oxidase; Short=Coproporphyrinogenase; EC=1.3.3.3; Flags: Precursor;	SubName: Full=Coproporphyrinogen III oxidase {ECO:0000313|EMBL:EME30735.1}; EC=1.3.3.3 {ECO:0000313|EMBL:EME30735.1};	Coproporphyrinogen III oxidase CPO/HEM13	GO:0009507,chloroplast; GO:0004109,coproporphyrinogen oxidase activity; GO:0042803,protein homodimerization activity; GO:0015995,chlorophyll biosynthetic process; GO:0006782,protoporphyrinogen IX biosynthetic process	Coproporphyrinogen III oxidase
Cluster-28389.0	FALSE	TRUE	TRUE	0	0	0	0	0	0	5.85	6.97	7.6	0	0	0	0	0	0	151.58	180	205.84	K21777 G2/mitotic-specific cyclin-B, other | (RefSeq) uncharacterized protein LOC106380497 (A)	unnamed protein product, partial [Vitis vinifera]	RecName: Full=Immune-associated nucleotide-binding protein 9 {ECO:0000303|PubMed:17723251}; Short=AtIAN9 {ECO:0000303|PubMed:17723251}; AltName: Full=AIG1-like protein {ECO:0000305};	SubName: Full=TSA: Wollemia nobilis Ref_Wollemi_Transcript_19161_1599 transcribed RNA sequence {ECO:0000313|EMBL:JAG86088.1};	--	GO:0005525,GTP binding	Ferrous iron transport protein B
Cluster-28401.0	FALSE	TRUE	TRUE	0.06	0.01	0.11	0.05	0.12	0.17	0.43	0.42	0.22	4	1	9	4	9	14	31	30	17	--	protein stb5 [Quercus suber]	--	SubName: Full=Predicted protein {ECO:0000313|EMBL:BAK00300.1};	--	GO:0005634,nucleus; GO:0003677,DNA binding; GO:0000981,DNA-binding transcription factor activity, RNA polymerase II-specific; GO:0008270,zinc ion binding; GO:0006351,transcription, DNA-templated	Fungal specific transcription factor domain
Cluster-28414.0	TRUE	TRUE	FALSE	1.38	1.11	1.26	0	0.1	0.28	0	0	0.04	39.87	34	40.48	0	3	9	0	0	1.25	K00030 isocitrate dehydrogenase (NAD+) [EC:1.1.1.41] | (RefSeq) isocitrate dehydrogenase [NAD] subunit 1, mitochondrial (A)	isocitrate dehydrogenase [nad]	RecName: Full=Isocitrate dehydrogenase [NAD] regulatory subunit 1, mitochondrial; EC=1.1.1.41; AltName: Full=IDH-I; AltName: Full=Isocitric dehydrogenase 1; AltName: Full=NAD(+)-specific ICDH 1; Flags: Precursor;	RecName: Full=Isocitrate dehydrogenase [NAD] subunit, mitochondrial {ECO:0000256|RuleBase:RU361266}; Flags: Fragment;	Isocitrate dehydrogenase, gamma subunit	GO:0005739,mitochondrion; GO:0004449,isocitrate dehydrogenase (NAD+) activity; GO:0008270,zinc ion binding; GO:0006102,isocitrate metabolic process; GO:0006099,tricarboxylic acid cycle	Isocitrate/isopropylmalate dehydrogenase
Cluster-28416.0	FALSE	TRUE	FALSE	0	0	0	0	0.02	0.24	0.82	0.79	0.37	0	0	0	0	1	14.11	42.64	41	20.38	K03883 NADH-ubiquinone oxidoreductase chain 5 [EC:7.1.1.2] | (RefSeq) nad5, PhpafMp17; NADH dehydrogenase subunit 5 (A)	NADH dehydrogenase subunits 2, 5 [Handroanthus impetiginosus]	RecName: Full=NADH-ubiquinone oxidoreductase chain 5; EC=1.6.5.3; AltName: Full=NADH dehydrogenase subunit 5;	RecName: Full=NADH-ubiquinone oxidoreductase chain 5 {ECO:0000256|SAAS:SAAS00061106}; EC=1.6.5.- {ECO:0000256|SAAS:SAAS00278881}; EC=1.6.5.3 {ECO:0000256|SAAS:SAAS00061108};	NADH dehydrogenase subunits 2, 5, and related proteins	GO:0016021,integral component of membrane; GO:0005743,mitochondrial inner membrane; GO:0070469,respiratory chain; GO:0008137,NADH dehydrogenase (ubiquinone) activity; GO:0042773,ATP synthesis coupled electron transport	NADH-Ubiquinone oxidoreductase (complex I), chain 5 N-terminus
Cluster-28427.0	FALSE	TRUE	FALSE	0.06	0.08	0.17	0.15	0.28	0.3	0.51	0.52	0.48	5	7	15	13	22	27	40	40	39	--	hypothetical protein CFP56_32465 [Quercus suber]	--	SubName: Full=PHD domain-containing protein {ECO:0000313|EMBL:GAV75104.1};	--	GO:0046872,metal ion binding	PHD-finger
Cluster-28451.0	TRUE	TRUE	FALSE	0.12	0.49	0.35	0.97	1.92	1.34	3.05	2.88	2.55	5.95	25.91	19.52	52.85	96.3	75.73	151.63	141.66	132	K08141 MFS transporter, SP family, general alpha glucoside:H+ symporter | (RefSeq) maltose permease MAL31-like (A)	alpha-glucosides permease mph3 [Quercus suber]	RecName: Full=Polyol transporter 5; AltName: Full=Protein POLYOL TRANSPORTER 5; Short=AtPLT5; AltName: Full=Sugar-proton symporter PLT5;	SubName: Full=Uncharacterized protein {ECO:0000313|EMBL:JAG93612.1};	Predicted transporter (major facilitator superfamily)	GO:0016021,integral component of membrane; GO:0005886,plasma membrane; GO:0015591,D-ribose transmembrane transporter activity; GO:0015148,D-xylose transmembrane transporter activity; GO:0005354,galactose transmembrane transporter activity; GO:0005355,glucose transmembrane transporter activity; GO:0015168,glycerol transmembrane transporter activity; GO:0015575,mannitol transmembrane transporter ac…	MFS/sugar transport protein
Cluster-28478.0	FALSE	TRUE	TRUE	0.02	0.02	0.04	0.18	0.22	0.25	0.62	0.59	0.7	1	1	2	10	11	14	31	29	36	K08139 MFS transporter, SP family, sugar:H+ symporter | (RefSeq) high-affinity glucose transporter ght2-like (A)	lactose permease [Quercus suber]	RecName: Full=Sugar transport protein 10; AltName: Full=Hexose transporter 10;	SubName: Full=High-affinity glucose transporter {ECO:0000313|EMBL:JAT61299.1}; Flags: Fragment;	Predicted transporter (major facilitator superfamily)	GO:0016021,integral component of membrane; GO:0005886,plasma membrane; GO:0055055,D-glucose:proton symporter activity; GO:0005354,galactose transmembrane transporter activity; GO:0009679,hexose:proton symporter activity; GO:0015578,mannose transmembrane transporter activity; GO:0071333,cellular response to glucose stimulus; GO:0046323,glucose import; GO:0035428,NA	Major Facilitator Superfamily
Cluster-28484.0	FALSE	TRUE	TRUE	0.18	0.1	0.03	0.56	0.61	0.38	0.91	1.46	1.78	5	3	1	17	17	12	25	40	50.99	--	hypothetical protein CFP56_70101 [Quercus suber]	--	--	--	--	--
Cluster-28509.0	FALSE	TRUE	FALSE	0.06	0.13	0.24	0.16	0.41	0.55	0.5	1.05	0.28	4.74	11.34	22.9	14.97	35.15	52.9	42.67	88.4	24.6	K01181 endo-1,4-beta-xylanase [EC:3.2.1.8] | (RefSeq) uncharacterized protein LOC101254648 (A)	PREDICTED: probable endo-1,4-beta-xylanase C [Malus domestica]	--	SubName: Full=Endo-1,4-beta-xylanase A {ECO:0000313|EMBL:JAT43880.1};	--	GO:0004553,hydrolase activity, hydrolyzing O-glycosyl compounds; GO:0045493,xylan catabolic process	Glycosyl hydrolase family 10
Cluster-28516.0	FALSE	TRUE	FALSE	0.54	0.55	0.57	0	0	0.2	0	0	0	35.12	38.13	41.34	0	0	14.66	0	0	0	K11251 histone H2A | (RefSeq) uncharacterized LOC100306322 (A)	uncharacterized protein LOC100306322 [Glycine max]	RecName: Full=Probable histone H2A variant 2;	RecName: Full=Histone H2A {ECO:0000256|RuleBase:RU003767};	Histone 2A	GO:0000790,nuclear chromatin; GO:0000786,nucleosome; GO:0003677,DNA binding; GO:0046982,protein heterodimerization activity; GO:0006342,chromatin silencing	Histone-like transcription factor (CBF/NF-Y) and archaeal histone
Cluster-28520.2	FALSE	TRUE	FALSE	0.04	0	0.04	0.24	0.07	0.12	0.3	0.29	0.44	3.64	0	4.68	25.62	6.93	12.83	29.54	27.71	44.62	K11450 lysine-specific histone demethylase 1A [EC:1.-.-.-] | (RefSeq) protein FLOWERING LOCUS D (A)	protein FLOWERING LOCUS D [Amborella trichopoda]	RecName: Full=Protein FLOWERING LOCUS D; EC=1.-.-.-; AltName: Full=Protein SUPPRESSOR OF OVEREXPRESSED FCA 1;	SubName: Full=TSA: Wollemia nobilis Ref_Wollemi_Transcript_1488_2977 transcribed RNA sequence {ECO:0000313|EMBL:JAG89426.1};	Amine oxidase	GO:0003677,DNA binding; GO:0016491,oxidoreductase activity; GO:0016575,histone deacetylation; GO:0006355,regulation of transcription, DNA-templated; GO:0006351,transcription, DNA-templated; GO:0010228,vegetative to reproductive phase transition of meristem	HI0933-like protein
Cluster-28565.0	FALSE	TRUE	TRUE	4.46	3.96	5.93	2.43	2.83	2.43	0.28	0.86	0.54	221	209	330	132	141	137	14	42	28	K13366 polyamine oxidase [EC:1.5.3.14 1.5.3.16 1.5.3.-] | (RefSeq) polyamine oxidase (A)	putative flavoprotein-containing polyamine oxidase, partial [Pinus sylvestris]	RecName: Full=Polyamine oxidase; EC=1.5.3.14; EC=1.5.3.15; Flags: Precursor;	SubName: Full=Putative flavoprotein-containing polyamine oxidase {ECO:0000313|EMBL:ADQ37306.1}; Flags: Fragment;	Amine oxidase	GO:0052898,N1-acetylspermidine:oxygen oxidoreductase (propane-1,3-diamine-forming) activity; GO:0052893,N1-acetylspermine:oxygen oxidoreductase (propane-1,3-diamine-forming) activity; GO:0052897,N8-acetylspermidine:oxygen oxidoreductase (propane-1,3-diamine-forming) activity; GO:0052896,spermidine oxidase (propane-1,3-diamine-forming) activity; GO:0052900,spermine oxidase (propane-1,3-diamine-for…	FAD dependent oxidoreductase
Cluster-28602.0	FALSE	FALSE	TRUE	0.43	3.83	0.71	4.96	5.22	2.19	0.79	0.66	0.64	4	36	7	48	47	22	7.01	6	6	K02973 small subunit ribosomal protein S23e | (RefSeq) 40S ribosomal protein S23 (A)	unknown [Medicago truncatula]	RecName: Full=40S ribosomal protein S23;	SubName: Full=Uncharacterized protein {ECO:0000313|EMBL:JAG94029.1};	40S ribosomal protein S23	GO:0015935,small ribosomal subunit; GO:0003735,structural constituent of ribosome; GO:0006412,translation	Ribosomal protein S12/S23
Cluster-2861.0	FALSE	TRUE	FALSE	1.28	0.54	2.56	0	0.71	0	0	0	0	53.01	23.79	119.45	0	29.53	0	0	0	0	--	PREDICTED: UPF0496 protein At3g49070 [Nelumbo nucifera]	RecName: Full=UPF0496 protein At3g49070;	SubName: Full=UPF0496 protein At3g49070 {ECO:0000313|RefSeq:XP_010275646.1};	--	GO:0016021,integral component of membrane	Protein of unknown function (DUF677)
Cluster-28630.0	TRUE	TRUE	FALSE	0	0	0.11	1.16	0.85	0.58	0.37	1.41	1.23	0	0	6.95	68.56	46.18	35.43	20.04	75.36	69.25	K21867 potassium channel | (RefSeq) potassium channel KAT3 (A)	potassium channel KAT1-like isoform X2 [Ananas comosus]	RecName: Full=Potassium channel KAT1;	SubName: Full=Uncharacterized protein {ECO:0000313|EMBL:KMS96533.1};	K+-channel ERG and related proteins, contain PAS/PAC sensor domain	GO:0005887,integral component of plasma membrane; GO:0005249,voltage-gated potassium channel activity; GO:0034765,regulation of ion transmembrane transport; GO:0042391,regulation of membrane potential	Ion transport protein
Cluster-28647.0	FALSE	TRUE	TRUE	0.07	0.26	0.12	0	0.54	0.36	2.33	3.46	1.01	1	4	2	0	8	6	34.04	50.85	15.51	K02993 small subunit ribosomal protein S7e | (RefSeq) rps7; component of cytosolic 80S ribosome and 40S small subunit (A)	hypothetical protein GPECTOR_94g635 [Gonium pectorale]	RecName: Full=40S ribosomal protein S7-3;	RecName: Full=40S ribosomal protein S7 {ECO:0000256|RuleBase:RU364105};	40S ribosomal protein S7	GO:0030686,90S preribosome; GO:0005829,cytosol; GO:0022626,cytosolic ribosome; GO:0022627,cytosolic small ribosomal subunit; GO:0016020,membrane; GO:0005730,nucleolus; GO:0005886,plasma membrane; GO:0009506,plasmodesma; GO:0042788,polysomal ribosome; GO:0032040,small-subunit processome; GO:0003729,mRNA binding; GO:0003735,structural constituent of ribosome; GO:0002181,cytoplasmic translation; GO:…	Ribosomal protein S7e
Cluster-28666.0	TRUE	FALSE	TRUE	1.12	2.25	1.34	3.29	2.85	4.06	0.95	0.74	0	33.56	71.13	44.87	107.47	85.42	137.31	28.4	21.97	0	--	unknown [Picea sitchensis]	--	SubName: Full=Uncharacterized protein {ECO:0000313|EMBL:ABR17643.1};	--	GO:0016021,integral component of membrane	Protein of unknown function (DUF1365)
Cluster-28674.0	TRUE	FALSE	FALSE	0.54	0	0.45	0	0	0	0	0.08	0.09	41.31	0	38.62	0	0	0	0	6.04	6.98	K06180 23S rRNA pseudouridine1911/1915/1917 synthase [EC:5.4.99.23] | (RefSeq) pentatricopeptide repeat-containing protein At1g20230 isoform X1 (A)	pentatricopeptide repeat-containing protein At2g03880, mitochondrial [Amborella trichopoda]	RecName: Full=Pentatricopeptide repeat-containing protein At4g02750;	SubName: Full=pentatricopeptide repeat-containing protein At4g02750-like isoform X2 {ECO:0000313|RefSeq:XP_010272256.1};	FOG: PPR repeat	GO:0043231,intracellular membrane-bounded organelle; GO:0004519,endonuclease activity; GO:0003723,RNA binding; GO:0008270,zinc ion binding; GO:0009451,RNA modification	Tetratricopeptide repeat
Cluster-28725.0	FALSE	TRUE	FALSE	0	0	0.05	0.32	0.81	0.31	0.95	1.19	0.99	0	0	2	13.1	30	12.89	35	43.52	38	K00966 mannose-1-phosphate guanylyltransferase [EC:2.7.7.13] | (RefSeq) probable mannose-1-phosphate guanyltransferase (A)	putative mannose-1-phosphate guanyltransferase [Quercus suber]	RecName: Full=Probable mannose-1-phosphate guanylyltransferase 2; EC=2.7.7.13;	SubName: Full=Uncharacterized protein {ECO:0000313|EMBL:KCW49330.1};	GDP-mannose pyrophosphorylase	GO:0005525,GTP binding; GO:0004475,mannose-1-phosphate guanylyltransferase activity; GO:0009298,GDP-mannose biosynthetic process	MobA-like NTP transferase domain
Cluster-28733.0	FALSE	FALSE	TRUE	1.75	1.15	1.51	1.18	1.82	3.1	0.97	0.19	0.46	36.5	25.27	35	26.65	37.79	72.53	20	3.9	10	K14503 brassinosteroid resistant 1/2 | (RefSeq) BES1/BZR1 homolog protein 3-like (A)	unknown [Picea sitchensis]	RecName: Full=Protein BZR1 homolog 4; Short=OsBZR4; AltName: Full=Protein BRASSINAZOLE-RESISTANT 1 homolog 4;	SubName: Full=Uncharacterized protein {ECO:0000313|EMBL:ADE77805.1};	--	GO:0003677,DNA binding; GO:0003700,DNA-binding transcription factor activity; GO:0009742,brassinosteroid mediated signaling pathway; GO:0040008,regulation of growth; GO:0006351,transcription, DNA-templated	BES1/BZR1 plant transcription factor, N-terminal
Cluster-28734.0	FALSE	TRUE	TRUE	0	0.66	0.31	5.45	2	2.77	12.86	12.04	7.61	0	2	1	17	6	9	37	38	24	K02971 small subunit ribosomal protein S21e | (RefSeq) 40S ribosomal protein S21 (A)	40s ribosomal protein s21 [Quercus suber]	RecName: Full=40S ribosomal protein S21;	SubName: Full=40S ribosomal protein S21 {ECO:0000313|EMBL:JAT53039.1}; Flags: Fragment;	40S ribosomal protein S21	GO:0022627,cytosolic small ribosomal subunit; GO:0003735,structural constituent of ribosome; GO:0000447,endonucleolytic cleavage in ITS1 to separate SSU-rRNA from 5.8S rRNA and LSU-rRNA from tricistronic rRNA transcript (SSU-rRNA, 5.8S rRNA, LSU-rRNA); GO:0000461,endonucleolytic cleavage to generate mature 3'-end of SSU-rRNA from (SSU-rRNA, 5.8S rRNA, LSU-rRNA); GO:0006412,translation	Ribosomal protein S21e
Cluster-28735.0	TRUE	TRUE	FALSE	1.05	1.25	0.68	0.16	0.38	0.18	0	0	0	35.57	45	25.59	6	13	7	0	0	0	K19668 cellulose 1,4-beta-cellobiosidase [EC:3.2.1.91] | (RefSeq) exoglucanase 3 1,4-beta-cellobiohydrolase3 family GH6, Exoglucanase 3 (Pyrenophora tritici-repentis (strain Pt-1C-BFP)), Predicted CDS Pa_4_2420 (Podospora anserina) (A)	PREDICTED: endoglucanase 1-like [Gossypium hirsutum]	--	SubName: Full=Endoglucanase {ECO:0000313|EMBL:OLP95804.1};	--	GO:0005576,extracellular region; GO:0005840,ribosome; GO:0030248,cellulose binding; GO:0004553,hydrolase activity, hydrolyzing O-glycosyl compounds; GO:0003735,structural constituent of ribosome; GO:0030245,cellulose catabolic process; GO:0006412,translation	Glycosyl hydrolases family 6
Cluster-28755.0	FALSE	TRUE	FALSE	0.58	1.11	1.5	0.77	0.42	0.24	0	0.17	0.33	20.28	41.23	59.18	29.7	14.76	9.45	0	6.03	12.13	--	unknown [Picea sitchensis]	--	SubName: Full=Uncharacterized protein {ECO:0000313|EMBL:ADE76191.1};	--	--	--
Cluster-28766.0	TRUE	FALSE	TRUE	0.61	0	0.43	5.29	2.52	1.82	0	0	0	13.68	0	10.65	128.23	56.29	45.78	0	0	0	--	--	--	--	--	--	--
Cluster-28767.0	FALSE	TRUE	FALSE	0.42	0.76	1.19	0.52	0.32	0.4	0.02	0.02	0.15	24.4	47.35	77.69	33	19.03	26.16	1	1	9	--	--	--	--	--	--	--
Cluster-28772.0	FALSE	TRUE	FALSE	0.13	0	0.08	0.22	0.39	0.23	0.45	0.59	0.74	7	0	5	13	21	14	24	31	41	--	hypothetical protein CFP56_30713 [Quercus suber]	--	--	--	--	F-box-like
Cluster-28784.0	TRUE	FALSE	FALSE	4.26	3.87	4.7	1.01	1.97	1.61	2.26	1.5	2.89	135.78	131	167.58	35.18	63.08	58.32	72	47.32	95.79	K04083 molecular chaperone Hsp33 | (RefSeq) hypothetical protein (A)	hypothetical protein SELMODRAFT_412307 [Selaginella moellendorffii]	--	SubName: Full=Uncharacterized protein {ECO:0000313|EMBL:EFJ27484.1};	--	GO:0005737,cytoplasm; GO:0051082,unfolded protein binding; GO:0006457,protein folding	Hsp33 protein
Cluster-28792.0	FALSE	TRUE	FALSE	0.31	0.54	0.57	0.26	0.03	0	0	0	0.01	22.09	41.1	44.98	20.1	2.32	0	0	0	0.78	K03086 RNA polymerase primary sigma factor | (RefSeq) RNA polymerase sigma factor sigB (A)	unknown [Picea sitchensis]	RecName: Full=RNA polymerase sigma factor sigB; Short=Sigma factor B; Short=Sigma-B; AltName: Full=Protein ABERRANT CHLOROPLAST 1; AltName: Full=RNA polymerase sigma factor sig1; Short=Atsig1; Short=Sigma factor 1; AltName: Full=RNA polymerase sigma factor sig2; Short=Atsig2; Short=Sigma factor 2; AltName: Full=RNA polymerase sigma factor sigA; Short=Sigma factor A; Short=Sigma-A; Flags: Precurso…	RecName: Full=RNA polymerase sigma factor {ECO:0000256|PIRNR:PIRNR000767};	--	GO:0009507,chloroplast; GO:0003677,DNA binding; GO:0003700,DNA-binding transcription factor activity; GO:0001053,NA; GO:0016987,sigma factor activity; GO:0071482,cellular response to light stimulus; GO:0009658,chloroplast organization; GO:0006352,DNA-templated transcription, initiation; GO:2001141,regulation of RNA biosynthetic process; GO:0010114,response to red light; GO:0006399,tRNA metabolic …	Sigma-70, region 4
Cluster-28806.0	FALSE	TRUE	TRUE	1.39	2.04	2.18	0.36	1.74	2.35	0	0.21	0	34.75	54.03	60.61	9.86	43.65	66.24	0	5.11	0	--	--	--	--	--	--	--
Cluster-28843.0	TRUE	TRUE	FALSE	0.05	0	0.02	0.4	1	0.87	1.7	1.09	1.09	2	0	1	18	41	40	69	44	46	K01382 cathepsin E [EC:3.4.23.34] | (RefSeq) acid protease (A)	penicillopepsin-1 [Quercus suber]	RecName: Full=Aspartic proteinase A3; EC=3.4.23.-; Flags: Precursor;	SubName: Full=Uncharacterized protein {ECO:0000313|EMBL:JAG97524.1};	Aspartyl protease	GO:0005576,extracellular region; GO:0004190,aspartic-type endopeptidase activity; GO:0006629,lipid metabolic process; GO:0030163,protein catabolic process; GO:0006508,proteolysis; GO:0046686,response to cadmium ion	Xylanase inhibitor C-terminal
Cluster-28845.0	TRUE	TRUE	FALSE	1.38	1.93	1.29	0	0	0	0	0.2	0	62	92.25	65	0	0	0	0	9	0	K20660 cytochrome P450 family 709 | (RefSeq) cytochrome P450 709B1-like (A)	cytochrome p450 3a16 [Quercus suber]	RecName: Full=Secologanin synthase; Short=SLS; EC=1.3.3.9; AltName: Full=CYPLXXII; AltName: Full=Cytochrome P450 72A1;	SubName: Full=Uncharacterized protein {ECO:0000313|EMBL:ETV90360.1};	Cytochrome P450 CYP4/CYP19/CYP26 subfamilies	GO:0016021,integral component of membrane; GO:0005774,vacuolar membrane; GO:0020037,heme binding; GO:0005506,iron ion binding; GO:0004497,monooxygenase activity; GO:0016705,oxidoreductase activity, acting on paired donors, with incorporation or reduction of molecular oxygen; GO:0050616,secologanin synthase activity; GO:0009820,alkaloid metabolic process	Cytochrome P450
Cluster-28855.1	TRUE	TRUE	FALSE	1.25	1.38	1.13	0.08	0	0	0.26	0.66	0.29	57.54	67.9	58.51	4	0	0	11.93	30	14.17	K00384 thioredoxin reductase (NADPH) [EC:1.8.1.9] | (RefSeq) thioredoxin reductase NTRB-like (A)	Thioredoxin-disulfide reductase [Zostera marina]	RecName: Full=Thioredoxin reductase 2; EC=1.8.1.9; AltName: Full=NADPH-dependent thioredoxin reductase 2; Short=NTR2; AltName: Full=NADPH-dependent thioredoxin reductase A; Short=AtNTRA;	RecName: Full=Thioredoxin reductase {ECO:0000256|RuleBase:RU003881}; EC=1.8.1.9 {ECO:0000256|RuleBase:RU003881};	Thioredoxin reductase	GO:0005759,mitochondrial matrix; GO:0004791,thioredoxin-disulfide reductase activity; GO:0019430,removal of superoxide radicals	Tryptophan halogenase
Cluster-28908.0	TRUE	TRUE	FALSE	4.46	3.74	2.53	0.68	0.52	0.16	0.2	0	0.35	110.98	98.37	70.1	18.4	12.99	4.46	5	0	9	--	--	--	--	--	--	--
Cluster-28921.6	TRUE	TRUE	FALSE	1.8	2.18	1.95	0.99	1.07	0.76	0.42	0.99	0.13	115.12	148.54	139.96	69.77	69.04	55.24	27.25	62.72	8.81	K01303 acylaminoacyl-peptidase [EC:3.4.19.1] | (RefSeq) acylamino-acid-releasing enzyme 1-like isoform X1 (A)	unknown [Picea sitchensis]	RecName: Full=Acylamino-acid-releasing enzyme 1 {ECO:0000305}; Short=AARE1 {ECO:0000305}; EC=3.4.19.1 {ECO:0000305};	SubName: Full=Uncharacterized protein {ECO:0000313|EMBL:ABK25153.1};	Dipeptidyl aminopeptidase	GO:0005737,cytoplasm; GO:0004252,serine-type endopeptidase activity	WD40-like Beta Propeller Repeat
Cluster-28964.0	TRUE	TRUE	FALSE	9.37	13.6	7.26	1.67	1.78	1.61	0.17	2.4	0.16	60	87	49	11	11	11	1	15	1	--	--	--	--	--	--	--
Cluster-28969.0	FALSE	TRUE	FALSE	0.29	0.86	1.45	0.49	0.46	0.53	0.24	0.16	0.4	24.99	79.61	141	46.41	40	52	21	13.47	36	K05747 Wiskott-Aldrich syndrome protein | (RefSeq) uncharacterized protein At4g04980-like (A)	unknown [Picea sitchensis]	RecName: Full=Protein CHUP1, chloroplastic; AltName: Full=Protein CHLOROPLAST UNUSUAL POSITIONING 1;	SubName: Full=Uncharacterized protein {ECO:0000313|EMBL:ABK24342.1};	--	GO:0009507,chloroplast; GO:0009707,chloroplast outer membrane; GO:0009902,chloroplast relocation	--
Cluster-28975.0	FALSE	TRUE	FALSE	0.33	0.42	0.4	0.57	0.55	0.51	0.82	1.15	0.96	15	20	20	28	25	26	37	51	45	K08286 protein-serine/threonine kinase [EC:2.7.11.-] | (RefSeq) serine/threonine-protein kinase D6PKL1-like (A)	Protein kinase G11A [Ananas comosus]	RecName: Full=Protein kinase G11A; EC=2.7.11.1;	SubName: Full=Protein kinase G11A {ECO:0000313|EMBL:OAY72882.1};	Putative serine/threonine protein kinase	GO:0005737,cytoplasm; GO:0005634,nucleus; GO:0005886,plasma membrane; GO:0005524,ATP binding; GO:0004674,protein serine/threonine kinase activity; GO:0035556,intracellular signal transduction	Kinase-like
Cluster-28976.0	TRUE	TRUE	FALSE	0.3	0.21	0.22	0.95	0.91	0.65	0.74	1.01	1.11	11	8	9	38.31	33.61	27.28	27.21	36.89	42.3	K06185 ATP-binding cassette, subfamily F, member 2 | (RefSeq) ABC transporter, conserved site (A)	translation machinery-associated protein 46 [Quercus suber]	RecName: Full=Zinc finger CCCH domain-containing protein 21; Short=AtC3H21;	SubName: Full=Zinc finger, CCCH-type {ECO:0000313|EMBL:OMO72612.1};	Uncharacterized conserved protein, contains CCCH-type Zn-finger	GO:0003677,DNA binding; GO:0046872,metal ion binding	RNA-binding, Nab2-type zinc finger
Cluster-28999.0	FALSE	TRUE	TRUE	0.15	0	0	0.49	1.2	0.87	2.88	2.48	2.38	2	0	0	7	16	13	38	33	33	K01802 peptidylprolyl isomerase [EC:5.2.1.8] | (RefSeq) peptidyl-prolyl cis-trans isomerase (A)	hypothetical protein GPECTOR_52g68 [Gonium pectorale]	RecName: Full=Peptidyl-prolyl cis-trans isomerase; Short=PPIase; EC=5.2.1.8; AltName: Full=Cyclophilin; AltName: Full=Cyclosporin A-binding protein; AltName: Full=Rotamase;	RecName: Full=Peptidyl-prolyl cis-trans isomerase {ECO:0000256|RuleBase:RU363019}; Short=PPIase {ECO:0000256|RuleBase:RU363019}; EC=5.2.1.8 {ECO:0000256|RuleBase:RU363019};	Cyclophilin type peptidyl-prolyl cis-trans isomerase	GO:0005737,cytoplasm; GO:0003755,peptidyl-prolyl cis-trans isomerase activity; GO:0006457,protein folding	Cyclophilin type peptidyl-prolyl cis-trans isomerase/CLD
Cluster-29028.0	FALSE	TRUE	TRUE	0.09	0.12	0.07	0.25	0.24	0.2	0.41	0.55	0.81	5	7	4	15	13	12	22	29	45	--	mynd-type zinc finger protein samb [Quercus suber]	--	SubName: Full=MYND-type zinc finger protein samB {ECO:0000313|EMBL:JAT57892.1};	--	--	MYND finger
Cluster-29033.0	TRUE	FALSE	TRUE	0.37	0.67	0.03	1.61	1.55	1.64	0.24	0.41	0.05	11	21	1	52	46.15	55	7	12	1.5	K03233 elongation factor 1-gamma | (RefSeq) putative sterigmatocystin biosynthesis protein stcT (A)	elongation factor 1-gamma 1 [Quercus suber]	RecName: Full=Elongation factor 1-gamma 1; Short=EF-1-gamma 1; AltName: Full=eEF-1B gamma 1;	SubName: Full=Elongation factor 1-gamma {ECO:0000313|EMBL:JAT63080.1};	Translation elongation factor EF-1 gamma	GO:0005737,cytoplasm; GO:0005634,nucleus; GO:0004364,glutathione transferase activity; GO:0003746,translation elongation factor activity; GO:0006749,glutathione metabolic process	Glutathione S-transferase, N-terminal domain
Cluster-29053.0	FALSE	TRUE	TRUE	0.04	0.06	0.2	0.03	0.29	0	0.52	0.97	1	1.49	2.23	7.97	1.26	10	0	18.01	33.25	36.11	--	--	--	--	--	--	--
Cluster-291.0	TRUE	TRUE	FALSE	2.15	3.21	2.56	0	0.24	0.17	0.59	0.49	0.19	44	69	58	0	5	4	12	10	4	--	isochorismatase hydrolase [Monoraphidium neglectum]	--	SubName: Full=Isochorismatase hydrolase {ECO:0000313|EMBL:KIY99059.1}; EC=3.3.2.1 {ECO:0000313|EMBL:KIY99059.1};	--	GO:0008908,isochorismatase activity; GO:0008152,metabolic process	Isochorismatase family
Cluster-29157.0	FALSE	TRUE	TRUE	0.07	0	0	0.95	0.19	1.11	3.81	3.43	3.44	1	0	0	15.43	2.78	18.69	56.36	51.05	53.4	--	--	--	--	--	--	--
Cluster-29164.0	TRUE	TRUE	FALSE	1.15	2.04	1.74	0	0	0.1	0	0	0.21	21	39	35	0	0	2	0	0	4	K22068 iron-sulfur cluster assembly enzyme ISCU, mitochondrial | (RefSeq) iron-sulfur cluster assembly protein 1-like (A)	iron-sulfur cluster assembly protein 1-like [Asparagus officinalis]	RecName: Full=Iron-sulfur cluster assembly protein 1; Short=AtISU1; Short=Protein ISCU-LIKE 1; AltName: Full=NifU-like N-terminal domain-containing protein ISU1; AltName: Full=NifU-like protein ISU1; Flags: Precursor;	RecName: Full=Iron-sulfur cluster assembly protein {ECO:0000256|RuleBase:RU362089};	Iron binding protein involved in Fe-S cluster formation	GO:0005759,mitochondrial matrix; GO:0005739,mitochondrion; GO:0051537,2 iron, 2 sulfur cluster binding; GO:0051539,4 iron, 4 sulfur cluster binding; GO:0008198,ferrous iron binding; GO:0036455,iron-sulfur transferase activity; GO:0005198,structural molecule activity; GO:0006879,cellular iron ion homeostasis; GO:0016226,iron-sulfur cluster assembly; GO:0097428,protein maturation by iron-sulfur clu…	NifU-like N terminal domain
Cluster-29173.0	TRUE	TRUE	FALSE	2.19	2.54	1.97	0.65	1.23	0.91	0.39	0.32	0.57	41.46	50.61	41.24	13.36	23.26	19.27	7.28	5.94	11.14	K17267 coatomer subunit gamma | (RefSeq) pco132830; uncharacterized protein LOC100194138 (A)	Coatomer subunit gamma [Zea mays]	RecName: Full=Coatomer subunit gamma-2; AltName: Full=Gamma-2-coat protein; Short=Gamma-2-COP;	RecName: Full=Coatomer subunit gamma {ECO:0000256|PIRNR:PIRNR037093};	--	GO:0030126,COPI vesicle coat; GO:0000139,Golgi membrane; GO:0005198,structural molecule activity; GO:0006886,intracellular protein transport; GO:0016192,vesicle-mediated transport	--
Cluster-29199.0	FALSE	TRUE	FALSE	3.93	4.19	3.12	2.27	1.76	1.87	1.94	2.41	1.21	93.89	105.45	82.77	59	41.99	50.34	46	57.01	30	--	unknown [Picea sitchensis]	--	SubName: Full=Uncharacterized protein {ECO:0000313|EMBL:ABR17784.1};	--	--	--
Cluster-29224.1	FALSE	TRUE	FALSE	0.14	0.21	0.12	0.19	0.29	0.3	0.45	0.33	0.32	13	22	13	20	28	33	43	31	32	K20047 actin cytoskeleton-regulatory complex protein PAN1 | (RefSeq) actin cytoskeleton-regulatory complex protein pan1-like (A)	actin cytoskeleton-regulatory complex protein pan1 [Quercus suber]	RecName: Full=EH domain-containing protein 1 {ECO:0000303|PubMed:18547399}; Short=AtEHD1 {ECO:0000303|PubMed:18547399}; EC=3.6.5.2 {ECO:0000255|PROSITE-ProRule:PRU00758};	SubName: Full=Uncharacterized protein {ECO:0000313|EMBL:CCI44396.1};	Synaptic vesicle protein EHS-1 and related EH domain proteins	GO:0005737,cytoplasm; GO:0005768,endosome; GO:0010008,endosome membrane; GO:0043231,intracellular membrane-bounded organelle; GO:0016020,membrane; GO:0005886,plasma membrane; GO:0009506,plasmodesma; GO:0005509,calcium ion binding; GO:0005525,GTP binding; GO:0016787,hydrolase activity; GO:0032456,endocytic recycling; GO:0006897,endocytosis; GO:0042538,hyperosmotic salinity response; GO:0051260,pro…	Domain of unknown function (DUF1720)
Cluster-29264.0	TRUE	TRUE	TRUE	0	0.09	0.08	3.64	4.19	3.09	10.63	9.57	9.65	0	1	1	43	46	38	115	105	110	K02903 large subunit ribosomal protein L28e | (RefSeq) probable 60S ribosomal protein L28e (A)	putative 60s ribosomal protein l28e [Quercus suber]	RecName: Full=60S ribosomal protein L28-1;	SubName: Full=60S ribosomal protein L28 {ECO:0000313|EMBL:JAT67893.1};	60S ribosomal protein L28	GO:0005618,cell wall; GO:0009507,chloroplast; GO:0022625,cytosolic large ribosomal subunit; GO:0022626,cytosolic ribosome; GO:0005886,plasma membrane; GO:0009506,plasmodesma; GO:0003735,structural constituent of ribosome; GO:0009735,response to cytokinin; GO:0006412,translation	Ribosomal L28e protein family
Cluster-29332.1	FALSE	TRUE	TRUE	1.99	1.02	1.22	0.76	0.48	1.35	0	0	0	116.52	63.73	80.42	48.61	28.04	90.23	0	0	0	K22262 WD repeat and FYVE domain-containing protein 3 | (RefSeq) protein SPIRRIG (A)	unknown [Picea sitchensis]	RecName: Full=Pentatricopeptide repeat-containing protein At4g18520, chloroplastic; AltName: Full=Protein PIGMENT-DEFICIENT MUTANT 1 {ECO:0000303|Ref.6}; AltName: Full=Protein SEEDLING LETHAL 1 {ECO:0000303|PubMed:24144791}; Flags: Precursor;	SubName: Full=Uncharacterized protein {ECO:0000313|EMBL:ABR16520.1};	FOG: PPR repeat	GO:0009507,chloroplast; GO:0004519,endonuclease activity; GO:0003723,RNA binding; GO:1900865,chloroplast RNA modification; GO:0006397,mRNA processing; GO:0008380,RNA splicing	PPR repeat
Cluster-29348.0	FALSE	FALSE	TRUE	1.15	1.16	0.47	1.21	0.94	1.48	0.6	0.39	0.64	55.25	59.28	25.22	63.8	45.78	81.09	28.95	18.43	32.06	--	hypothetical protein SELMODRAFT_412799 [Selaginella moellendorffii]	--	SubName: Full=Uncharacterized protein {ECO:0000313|EMBL:EFJ26509.1};	--	GO:0016021,integral component of membrane	--
Cluster-29433.0	TRUE	FALSE	TRUE	0.89	0.59	1.13	0.35	0.29	0.37	1.2	1.05	0.74	59.23	41.77	85.37	25.85	19.24	27.95	80.29	69.63	51.83	K22382 WD repeat-containing protein 26 | (RefSeq) WD repeat-containing protein 26 homolog (A)	GRF1 [Pinus tabuliformis]	RecName: Full=Growth-regulating factor 1; Short=AtGRF1; AltName: Full=Transcription activator GRF1;	SubName: Full=GRF1 {ECO:0000313|EMBL:AJP06296.1};	--	GO:0005634,nucleus; GO:0005524,ATP binding; GO:0043565,sequence-specific DNA binding; GO:0019760,glucosinolate metabolic process; GO:0061062,regulation of nematode larval development; GO:0006355,regulation of transcription, DNA-templated; GO:0009624,response to nematode; GO:0048364,root development; GO:0006351,transcription, DNA-templated	WRC
Cluster-29454.0	FALSE	TRUE	TRUE	0.04	0.06	0.09	0.07	0.1	0.29	0.89	0.45	0.72	2	3	5	4	5	16	44	22	37	--	hydroxyacylglutathione hydrolase [Dorcoceras hygrometricum]	--	--	--	--	Protein of unknown function (DUF1380)
Cluster-29458.0	TRUE	FALSE	TRUE	0.54	0.36	0.35	1.7	1.81	1.61	0	0	0.11	22.61	15.96	16.79	78.72	77	77.23	0	0	4.71	K17964 leucine-rich PPR motif-containing protein, mitochondrial | (RefSeq) pentatricopeptide repeat-containing protein At3g22470, mitochondrial-like (A)	predicted protein [Physcomitrella patens]	RecName: Full=E3 ubiquitin protein ligase RIE1; EC=2.3.2.27; AltName: Full=Protein RING-FINGER FOR EMBRYOGENESIS 1; AltName: Full=RING-type E3 ubiquitin transferase RIE1 {ECO:0000305};	SubName: Full=TSA: Wollemia nobilis Ref_Wollemi_Transcript_3975_3253 transcribed RNA sequence {ECO:0000313|EMBL:JAG89101.1};	FOG: Predicted E3 ubiquitin ligase	GO:0016021,integral component of membrane; GO:0046872,metal ion binding; GO:0061630,ubiquitin protein ligase activity; GO:0009793,embryo development ending in seed dormancy; GO:0043161,proteasome-mediated ubiquitin-dependent protein catabolic process	Zinc finger, C3HC4 type (RING finger)
Cluster-29507.0	FALSE	FALSE	TRUE	0.25	0	0.05	0	0	0	0.58	0.14	0.55	17.91	0	3.79	0	0	0	42.1	10.26	41.33	--	--	--	--	--	--	--
Cluster-29511.0	TRUE	FALSE	FALSE	0.39	1.84	2.16	0	0	0	0.54	0	0.16	10.48	52.23	64.83	0	0	0	14.48	0	4.57	K00122 formate dehydrogenase [EC:1.17.1.9] | (RefSeq) formate dehydrogenase-like (A)	formate dehydrogenase [Quercus suber]	RecName: Full=Formate dehydrogenase, chloroplastic/mitochondrial {ECO:0000305}; Short=FDH {ECO:0000255|HAMAP-Rule:MF_03210}; EC=1.17.1.9 {ECO:0000255|HAMAP-Rule:MF_03210, ECO:0000269|PubMed:11074273, ECO:0000269|Ref.7}; AltName: Full=NAD-dependent formate dehydrogenase {ECO:0000255|HAMAP-Rule:MF_03210}; Flags: Precursor;	RecName: Full=Formate dehydrogenase, mitochondrial {ECO:0000256|HAMAP-Rule:MF_03210}; Short=FDH {ECO:0000256|HAMAP-Rule:MF_03210}; EC=1.17.1.9 {ECO:0000256|HAMAP-Rule:MF_03210}; AltName: Full=NAD-dependent formate dehydrogenase {ECO:0000256|HAMAP-Rule:MF_03210};	Glyoxylate/hydroxypyruvate reductase (D-isomer-specific 2-hydroxy acid dehydrogenase superfamily)	GO:0009507,chloroplast; GO:0005739,mitochondrion; GO:0009579,thylakoid; GO:0008863,formate dehydrogenase (NAD+) activity; GO:0051287,NAD binding; GO:0016616,oxidoreductase activity, acting on the CH-OH group of donors, NAD or NADP as acceptor; GO:0046686,response to cadmium ion	NAD binding domain of 6-phosphogluconate dehydrogenase
Cluster-29516.0	FALSE	TRUE	FALSE	0.79	0.68	1.2	0	0.35	0.08	0.36	0.14	0.15	45.43	41.81	77.55	0	20.43	5	20.66	7.67	9.15	K01652 acetolactate synthase I/II/III large subunit [EC:2.2.1.6] | (RefSeq) acetolactate synthase catalytic subunit, mitochondrial-like (A)	acetolactate synthase catalytic subunit, mitochondrial [Quercus suber]	RecName: Full=Acetolactate synthase 1, chloroplastic; EC=2.2.1.6; AltName: Full=ALS I; AltName: Full=Acetohydroxy-acid synthase I; AltName: Full=Acetolactate synthase I; Flags: Precursor;	RecName: Full=Acetolactate synthase {ECO:0000256|RuleBase:RU003591}; EC=2.2.1.6 {ECO:0000256|RuleBase:RU003591};	Thiamine pyrophosphate-requiring enzyme	GO:0009507,chloroplast; GO:0003984,acetolactate synthase activity; GO:0050660,flavin adenine dinucleotide binding; GO:0000287,magnesium ion binding; GO:0030976,thiamine pyrophosphate binding; GO:0009097,isoleucine biosynthetic process; GO:0009635,response to herbicide; GO:0009099,valine biosynthetic process	Thiamine pyrophosphate enzyme, central domain
Cluster-29567.0	FALSE	TRUE	TRUE	0.06	0	0.14	0.3	0.38	0.29	0.89	1.02	0.62	2.54	0	6.98	15	17.46	15.28	40.87	46.59	29.95	--	riboflavin transporter mch5 [Quercus suber]	--	SubName: Full=Uncharacterized protein {ECO:0000313|EMBL:EKX51425.1, ECO:0000313|EnsemblProtists:EKX51425};	Monocarboxylate transporter	GO:0016021,integral component of membrane; GO:0055085,transmembrane transport	Sugar (and other) transporter
Cluster-29583.0	TRUE	TRUE	FALSE	0.84	1.39	1.18	0.19	0	0	0	0	0	39.71	69.88	62.83	10	0	0	0	0	0	K22683 aspartyl protease family protein [EC:3.4.23.-] | (RefSeq) aspartyl protease family protein 2 (A)	pollen allergen CPA63 [Cryptomeria japonica]	RecName: Full=Aspartyl protease family protein 2 {ECO:0000305}; EC=3.4.23.- {ECO:0000305}; Flags: Precursor;	SubName: Full=TSA: Wollemia nobilis Ref_Wollemi_Transcript_25703_1847 transcribed RNA sequence {ECO:0000313|EMBL:JAG85582.1};	Aspartyl protease	GO:0016020,membrane; GO:0009505,plant-type cell wall; GO:0004190,aspartic-type endopeptidase activity; GO:0030163,protein catabolic process; GO:0006508,proteolysis; GO:0080167,response to karrikin	Eukaryotic aspartyl protease
Cluster-29599.0	FALSE	TRUE	FALSE	3.24	2.28	0.95	0.23	0.81	1.01	0	0	0	85.53	63.56	27.93	6.48	21.41	30.26	0	0	0	K13066 caffeic acid 3-O-methyltransferase [EC:2.1.1.68] | (RefSeq) caffeic acid 3-O-methyltransferase-like (A)	unknown [Picea sitchensis]	RecName: Full=Caffeic acid 3-O-methyltransferase 3; Short=CAOMT-3; Short=COMT-3; EC=2.1.1.68; AltName: Full=S-adenosysl-L-methionine:caffeic acid 3-O-methyltransferase 1;	SubName: Full=Uncharacterized protein {ECO:0000313|EMBL:JAG94677.1};	Hydroxyindole-O-methyltransferase and related SAM-dependent methyltransferases	GO:0047763,caffeate O-methyltransferase activity; GO:0046983,protein dimerization activity; GO:0009809,lignin biosynthetic process	Dimerisation domain
Cluster-29600.0	FALSE	TRUE	FALSE	0	0.02	0.07	0.78	0.65	0.61	1.39	1.39	0.43	0	0.5	2	20.99	16	17	34	34	11	K00235 succinate dehydrogenase (ubiquinone) iron-sulfur subunit [EC:1.3.5.1] | (RefSeq) succinate dehydrogenase [ubiquinone] iron-sulfur subunit, mitochondrial (A)	succinate dehydrogenase [ubiquinone]	RecName: Full=Succinate dehydrogenase [ubiquinone] iron-sulfur subunit 1, mitochondrial; EC=1.3.5.1; AltName: Full=Iron-sulfur subunit of complex II; Short=Ip; Flags: Precursor;	RecName: Full=Succinate dehydrogenase [ubiquinone] iron-sulfur subunit, mitochondrial {ECO:0000256|RuleBase:RU361237}; EC=1.3.5.1 {ECO:0000256|RuleBase:RU361237};	Succinate dehydrogenase, Fe-S protein subunit	GO:0005743,mitochondrial inner membrane; GO:0005739,mitochondrion; GO:0045273,respiratory chain complex II; GO:0045281,succinate dehydrogenase complex; GO:0051537,2 iron, 2 sulfur cluster binding; GO:0051538,3 iron, 4 sulfur cluster binding; GO:0051539,4 iron, 4 sulfur cluster binding; GO:0009055,electron transfer activity; GO:0008177,succinate dehydrogenase (ubiquinone) activity; GO:0000104,succ…	4Fe-4S dicluster domain
Cluster-29621.0	FALSE	TRUE	TRUE	2.96	3.99	2.69	4.14	2.41	2.72	0.22	0.36	0.21	42	59	42	63	34	43	3	5	3	K00857 thymidine kinase [EC:2.7.1.21] | (RefSeq) pentatricopeptide repeat-containing protein At4g16470-like (A)	pentatricopeptide repeat-containing protein At3g29230-like [Chenopodium quinoa]	RecName: Full=Pentatricopeptide repeat-containing protein At2g13600;	SubName: Full=Uncharacterized protein {ECO:0000313|EMBL:PIA45158.1};	FOG: PPR repeat	GO:0005739,mitochondrion; GO:0004519,endonuclease activity; GO:0003723,RNA binding; GO:0080156,mitochondrial mRNA modification; GO:0010182,sugar mediated signaling pathway	PPR repeat
Cluster-29635.0	TRUE	TRUE	FALSE	0.24	0.14	0.3	0.44	0.91	0.75	1.45	1.49	0.91	11	7	15.56	22.15	41.79	38.92	66.13	67.21	43.2	K19366 spartin | (RefSeq) uncharacterized protein LOC111990099 (A)	isoform 2 of spartin [Quercus suber]	--	--	Uncharacterized conserved protein	--	Senescence-associated protein
Cluster-29657.0	FALSE	TRUE	FALSE	0.64	0.18	0.56	0.65	0.48	0.21	0	0	0	35.44	10.86	34.93	39.41	26.93	13.45	0	0	0	--	uncharacterized protein LOC111298778 [Durio zibethinus]	--	SubName: Full=Uncharacterized protein {ECO:0000313|EMBL:ERN17631.1};	--	--	Domain of unknown function (DUF4228)
Cluster-29662.0	FALSE	TRUE	TRUE	0	0	0	0.1	0	0	2.81	2.63	3.43	0	0	0	2	0	0	49	46	62.6	K01051 pectinesterase [EC:3.1.1.11] | (RefSeq) pectinesterase-like isoform X1 (A)	unknown [Picea sitchensis]	RecName: Full=Pectinesterase inhibitor 3 {ECO:0000305}; AltName: Full=Pectin methylesterase inhibitor 3 {ECO:0000303|PubMed:19097903}; Short=AtPMEI3 {ECO:0000303|PubMed:28082716}; Flags: Precursor;	SubName: Full=Uncharacterized protein {ECO:0000313|EMBL:ABK22757.1};	--	GO:0048046,apoplast; GO:0004857,enzyme inhibitor activity; GO:1902183,regulation of shoot apical meristem development	Plant invertase/pectin methylesterase inhibitor
Cluster-29680.0	FALSE	TRUE	TRUE	0	0	0	0	0	0.08	0.32	0.92	0.9	0	0	0	0	0	4.48	15.5	43.85	45.17	K22395 cinnamyl-alcohol dehydrogenase [EC:1.1.1.195] | (RefSeq) tetrahydrocannabinolic acid synthase-like (A)	hypothetical protein AXG93_1660s1520 [Marchantia polymorpha subsp. ruderalis]	RecName: Full=Berberine bridge enzyme-like 12 {ECO:0000303|PubMed:26037923}; Short=AtBBE-like 12 {ECO:0000303|PubMed:26037923}; EC=1.1.1.- {ECO:0000250|UniProtKB:O64743}; Flags: Precursor;	SubName: Full=Uncharacterized protein {ECO:0000313|EMBL:OAE23393.1};	--	GO:0005618,cell wall; GO:0005576,extracellular region; GO:0009506,plasmodesma; GO:0005773,vacuole; GO:0050660,flavin adenine dinucleotide binding; GO:0016614,oxidoreductase activity, acting on CH-OH group of donors	FAD binding domain
Cluster-29787.0	FALSE	TRUE	TRUE	6.35	8.2	5.67	8.38	6.48	5.19	2.09	0.72	1.55	71.98	95.99	70	101	72.47	65	22.99	8	18	--	unknown [Picea sitchensis]	--	SubName: Full=Uncharacterized protein {ECO:0000313|EMBL:ABK21154.1};	--	--	HD domain
Cluster-29792.0	TRUE	FALSE	FALSE	0.1	0	0	0.32	0.46	0.61	0	0.16	0.27	6.46	0	0	22.59	30	45	0	10	18	K04733 interleukin-1 receptor-associated kinase 4 [EC:2.7.11.1] | (RefSeq) G-type lectin S-receptor-like serine/threonine-protein kinase At2g19130 (A)	PREDICTED: G-type lectin S-receptor-like serine/threonine-protein kinase At2g19130 [Nelumbo nucifera]	RecName: Full=G-type lectin S-receptor-like serine/threonine-protein kinase At2g19130; EC=2.7.11.1; Flags: Precursor;	SubName: Full=Uncharacterized protein {ECO:0000313|EMBL:JAG93069.1};	--	GO:0016021,integral component of membrane; GO:0005886,plasma membrane; GO:0005524,ATP binding; GO:0005516,calmodulin binding; GO:0030246,carbohydrate binding; GO:0004674,protein serine/threonine kinase activity; GO:0006468,protein phosphorylation; GO:0048544,recognition of pollen	Phosphotransferase enzyme family
Cluster-29810.0	TRUE	FALSE	TRUE	0.38	0.57	0.27	2.33	1.3	1.42	0.41	0.24	0.13	15.73	24.8	12.17	104.68	53.65	66.11	16.72	9.65	5.54	K02936 large subunit ribosomal protein L7Ae | (RefSeq) 60S ribosomal protein L8-like (A)	60s ribosomal protein l8 [Quercus suber]	RecName: Full=60S ribosomal protein L7a-2;	SubName: Full=60S ribosomal protein L8 {ECO:0000313|EMBL:JAT42437.1}; Flags: Fragment;	60S ribosomal protein L7A	GO:0005840,ribosome; GO:0042254,ribosome biogenesis	Ribosomal protein L7Ae/L30e/S12e/Gadd45 family
Cluster-29845.0	FALSE	FALSE	TRUE	2.94	1.9	1.12	4.92	4.37	2.74	0.3	0.62	0.12	24	15.79	9.78	41.98	34.76	24.24	2.31	5	1	--	unknown [Picea sitchensis]	--	SubName: Full=Uncharacterized protein {ECO:0000313|EMBL:ABK25874.1};	--	--	tify domain
Cluster-29851.0	TRUE	TRUE	FALSE	0.77	0.74	0.51	1.97	3.69	2.72	3.45	4.71	3.97	11	11	8	30	52	43	48	66	58	K09272 structure-specific recognition protein 1 | (RefSeq) FACT complex subunit SSRP1 (A)	non-histone chromosomal protein 6 [Quercus suber]	RecName: Full=FACT complex subunit SSRP1; AltName: Full=Facilitates chromatin transcription complex subunit SSRP1; AltName: Full=Recombination signal sequence recognition protein 1;	RecName: Full=FACT complex subunit SSRP1 {ECO:0000256|RuleBase:RU364013};	HMG box-containing protein	GO:0005694,chromosome; GO:0005634,nucleus; GO:0003677,DNA binding; GO:0006281,DNA repair; GO:0006260,DNA replication; GO:0006355,regulation of transcription, DNA-templated; GO:0006351,transcription, DNA-templated	Coiled-coil domain-containing protein 124 /Oxs1
Cluster-29859.0	FALSE	FALSE	TRUE	0.08	0.55	0.83	1.26	1.48	1.85	0.5	0.58	0.35	3.7	25.45	41	60.6	65.36	92.32	22	25.23	16.03	K00679 phospholipid:diacylglycerol acyltransferase [EC:2.3.1.158] | (RefSeq) hypothetical protein (A)	hypothetical protein PHYPA_018351 [Physcomitrella patens]	RecName: Full=GDSL esterase/lipase At1g71691; EC=3.1.1.-; AltName: Full=Extracellular lipase At1g71691; Flags: Precursor;	SubName: Full=Predicted protein {ECO:0000313|EMBL:EDQ75919.1};	--	GO:0005576,extracellular region; GO:0016788,hydrolase activity, acting on ester bonds; GO:0016042,lipid catabolic process	GDSL-like Lipase/Acylhydrolase
Cluster-29866.0	FALSE	TRUE	TRUE	0	0	0.09	0	0.1	0.18	0.85	0.52	0.8	0	0	12	0	11.57	24.75	101.8	61.77	99.81	K16261 yeast amino acid transporter | (RefSeq) probable proline-specific permease put4 (A)	putative proline-specific permease put4 [Quercus suber]	--	SubName: Full=Uncharacterized protein {ECO:0000313|EMBL:JAG95550.1};	Amino acid transporters	GO:0016021,integral component of membrane; GO:0015171,amino acid transmembrane transporter activity	Amino acid permease
Cluster-29950.0	TRUE	TRUE	FALSE	2.37	1.72	2.5	0.6	0.85	0.63	0.53	0.32	0.67	30.28	22.81	34.98	8.13	10.71	9	6.66	4	8.75	--	--	--	--	--	--	--
Cluster-29957.0	FALSE	TRUE	TRUE	0.72	0.44	0.42	0.91	0.53	1.05	3.79	3.38	2.09	11	7	7	15	8	18	57	51	33	K02873 large subunit ribosomal protein L13e | (RefSeq) predicted protein (A)	hypothetical protein M569_02849 [Genlisea aurea]	RecName: Full=60S ribosomal protein L13-1; AltName: Full=Cold-induced protein C24A;	RecName: Full=60S ribosomal protein L13 {ECO:0000256|RuleBase:RU000572}; Flags: Fragment;	60S Ribosomal protein L13	GO:0005840,ribosome; GO:0003735,structural constituent of ribosome; GO:0006412,translation	Ribosomal protein L13e
Cluster-29963.0	FALSE	TRUE	FALSE	1.11	1.77	1.49	2.91	2.68	2.47	3.5	4.75	3.68	11	18	16	30.5	26.08	26.84	33.57	46.38	37.3	--	hypothetical protein CFP56_34744 [Quercus suber]	--	--	--	--	Protein of unknown function (DUF2423)
Cluster-2999.0	FALSE	TRUE	FALSE	0.05	0.05	0.07	0.21	0.47	0.17	0.49	0.64	0.52	3	3	5	14	29	12	30	39	33	K14306 nuclear pore complex protein Nup62 | (RefSeq) nucleoporin NSP1-like (A)	nucleoporin nsp1 [Quercus suber]	RecName: Full=Nuclear pore complex protein NUP62 {ECO:0000303|PubMed:21189294}; AltName: Full=Nucleoporin 62 {ECO:0000312|EMBL:AEC10495.1}; Short=NP62; AltName: Full=Protein EMBRYO DEFECTIVE 2766;	SubName: Full=Uncharacterized protein {ECO:0000313|EMBL:CDF33805.1};	Nuclear porin	GO:0005829,cytosol; GO:0005635,nuclear envelope; GO:0034399,nuclear periphery; GO:0044613,nuclear pore central transport channel; GO:0005487,NA; GO:0005543,phospholipid binding; GO:0017056,structural constituent of nuclear pore; GO:0051028,mRNA transport; GO:0010930,negative regulation of auxin mediated signaling pathway; GO:0006606,protein import into nucleus; GO:0071426,ribonucleoprotein comple…	Peptidase family S64
Cluster-30010.0	TRUE	TRUE	FALSE	1.57	1.56	1.62	0.2	0.32	0	0.05	0.43	0	29.6	30.79	33.85	4	6	0	1	8	0	K02732 20S proteasome subunit beta 6 [EC:3.4.25.1] | (RefSeq) proteasome subunit beta type-6-like (A)	proteasome subunit beta type-6 [Quercus suber]	RecName: Full=Proteasome subunit beta type-1; EC=3.4.25.1; AltName: Full=20S proteasome beta subunit F-1; AltName: Full=Proteasome component 5; AltName: Full=Proteasome subunit beta type-6; AltName: Full=TAS-F22/FAFP98; AltName: Full=TAS-G39.20;	RecName: Full=Proteasome subunit beta type {ECO:0000256|RuleBase:RU004203}; EC=3.4.25.1 {ECO:0000256|RuleBase:RU004203};	20S proteasome, regulatory subunit beta type PSMB1/PRE7	GO:0048046,apoplast; GO:0009507,chloroplast; GO:0005829,cytosol; GO:0005634,nucleus; GO:0005886,plasma membrane; GO:0000502,proteasome complex; GO:0019774,proteasome core complex, beta-subunit complex; GO:0004298,threonine-type endopeptidase activity; GO:0009817,defense response to fungus, incompatible interaction; GO:0051603,proteolysis involved in cellular protein catabolic process	Proteasome subunit
Cluster-30025.1	TRUE	FALSE	FALSE	0.8	0.35	0.2	1.99	1.27	1.32	1.66	1.63	0.52	30	14.19	8.31	82.01	48.07	56.62	62.66	60.71	20.58	--	unknown [Picea sitchensis]	RecName: Full=Protein JASON {ECO:0000305};	SubName: Full=Uncharacterized protein {ECO:0000313|EMBL:ABR18181.1};	--	GO:0007142,male meiosis II; GO:0009556,microsporogenesis; GO:0006355,regulation of transcription, DNA-templated	--
Cluster-30032.0	FALSE	TRUE	TRUE	0.35	0.33	0.28	0.12	0.71	0.39	1.27	1.45	2.38	16	16.32	14.61	5.89	33.17	20.57	58.81	66.01	114.37	K16944 septin 7 | (RefSeq) cell division control protein 3-like (A)	PREDICTED: cell division control protein 3-like [Pyrus x bretschneideri]	--	SubName: Full=Cell division control protein 3 {ECO:0000313|EMBL:JAT66298.1};	Septin family protein (P-loop GTPase)	GO:0005525,GTP binding; GO:0051301,cell division	AAA domain
Cluster-30080.0	TRUE	FALSE	FALSE	0.2	0.18	0.33	0.57	0.62	0.75	0	0.42	0.07	9.82	9.62	18.63	31.22	31.65	43.05	0	20.74	3.92	K14001 nucleotide exchange factor SIL1 | (RefSeq) hsp70 nucleotide exchange factor FES1 (A)	hsp70 nucleotide exchange factor FES1 [Olea europaea var. sylvestris]	--	SubName: Full=Uncharacterized protein {ECO:0000313|EMBL:ABK22293.1};	Armadillo/beta-catenin-like repeat-containing protein	--	HEAT-like repeat
Cluster-30087.0	TRUE	FALSE	FALSE	3.92	5.08	3.04	9.76	9.47	9.3	7.25	6.8	7.48	37	49.08	31	97	87.58	96.01	65.89	63.06	71.88	K03283 heat shock 70kDa protein 1/2/6/8 | (RefSeq) heat shock cognate 70 kDa protein 2-like (A)	PREDICTED: uncharacterized protein LOC103851036 [Brassica rapa]	--	SubName: Full=Uncharacterized protein {ECO:0000313|EnsemblPlants:Bra023560.1-P};	--	--	NlpC/P60 family
Cluster-30089.0	TRUE	TRUE	FALSE	0	0.22	0.1	0.74	1.2	1	1	1.67	0.84	0	16	7.86	53.98	80.62	75.8	66.72	110.29	58.15	K20100 YTH domain-containing protein 1 | (RefSeq) hypothetical protein (A)	zinc finger ccch domain-containing protein 45 [Quercus suber]	RecName: Full=Zinc finger CCCH domain-containing protein 45; Short=OsC3H45;	SubName: Full=Zinc finger CCCH domain-containing protein 45 {ECO:0000313|EMBL:JAT63493.1};	Putative signal transduction protein involved in RNA splicing	GO:0003677,DNA binding; GO:0046872,metal ion binding; GO:0003723,RNA binding	RNA recognition motif. (a.k.a. RRM, RBD, or RNP domain)
Cluster-30160.0	TRUE	FALSE	TRUE	0.55	1	0.32	1.94	1.72	1.96	0.17	0.09	0.18	12.06	23.18	7.82	46.49	38.04	48.67	3.78	1.95	4.17	K02725 20S proteasome subunit alpha 6 [EC:3.4.25.1] | (RefSeq) proteasome subunit alpha type-1-like (A)	hypothetical protein B456_012G185900 [Gossypium raimondii]	RecName: Full=LOB domain-containing protein 11; AltName: Full=ASYMMETRIC LEAVES 2-like protein 7; Short=AS2-like protein 7;	SubName: Full=Uncharacterized protein {ECO:0000313|EMBL:KJB78250.1};	--	--	Lateral organ boundaries (LOB) domain
Cluster-30161.0	FALSE	TRUE	TRUE	1.39	2.39	2.52	3.2	2.36	1.32	0.22	0.43	0.89	23.4	42.19	46.88	58.17	39.59	24.93	3.6	7.24	15.52	--	--	--	--	--	--	--
Cluster-30163.0	FALSE	TRUE	FALSE	0.31	0.43	0.4	0.5	1.14	0.53	1.4	1.41	0.93	16	23.57	23.16	28.12	58.56	31.11	71.68	71.61	49.8	K00948 ribose-phosphate pyrophosphokinase [EC:2.7.6.1] | (RefSeq) ribose-phosphate pyrophosphokinase 5-like (A)	ribose-phosphate pyrophosphokinase 5 [Quercus suber]	RecName: Full=Ribose-phosphate pyrophosphokinase 2, chloroplastic; EC=2.7.6.1; AltName: Full=PRS II; AltName: Full=Phosphoribosyl pyrophosphate synthase 2; Flags: Precursor;	SubName: Full=Ribose-phosphate pyrophosphokinase {ECO:0000313|EMBL:OLP95526.1};	Ribose-phosphate pyrophosphokinase	GO:0009507,chloroplast; GO:0005524,ATP binding; GO:0016301,kinase activity; GO:0000287,magnesium ion binding; GO:0004749,ribose phosphate diphosphokinase activity; GO:0009116,nucleoside metabolic process; GO:0009165,nucleotide biosynthetic process; GO:0009156,ribonucleoside monophosphate biosynthetic process	Uracil phosphoribosyltransferase
Cluster-30179.0	TRUE	TRUE	FALSE	0.24	0.08	0.15	4.72	5.34	3.96	3.33	6.08	4.51	3	1	2	62	65	54	40	73.84	57	K02934 large subunit ribosomal protein L6e | (RefSeq) 60S ribosomal protein L6-A-like (A)	60s ribosomal protein l6-a [Quercus suber]	RecName: Full=60S ribosomal protein L6; AltName: Full=YL16-like;	SubName: Full=Uncharacterized protein {ECO:0000313|EMBL:JAG98842.1};	60s ribosomal protein L6	GO:0005840,ribosome; GO:0003735,structural constituent of ribosome; GO:0006412,translation	Ribosomal protein L6e
Cluster-30189.0	TRUE	FALSE	TRUE	0	0	0	0.06	0.86	0.33	0	0	0	0	0	0	10.64	128.85	56.37	0	0	0	K19613 leucine-rich repeat protein SHOC2 | (RefSeq) putative disease resistance protein RGA4 (A)	unknown [Picea sitchensis]	RecName: Full=Disease resistance protein TAO1 {ECO:0000305}; AltName: Full=Protein TARGET OF AVRB OPERATION 1 {ECO:0000303|PubMed:18424557};	SubName: Full=Uncharacterized protein {ECO:0000313|EMBL:ACN39861.1};	--	GO:0043531,ADP binding; GO:0005524,ATP binding; GO:0042742,defense response to bacterium; GO:0009816,defense response to bacterium, incompatible interaction; GO:0007165,signal transduction	Leucine Rich Repeat
[truncated: 32,182 more rows]
